# Supplementary material for: CCR4‐NOT subunit CCF‐1/CNOT7 promotes transcriptional activation to multiple stress responses in Caenorhabditis elegans
Source: Aging Cell. 2023 Feb 16;22(4):e13795. doi: 10.1111/acel.13795 (PMC10086529; doi:10.1111/acel.13795)
Supplement: Supplementary file 8 — Table S1 [file ACEL-22-e13795-s001.zip]

Archive with 4 entries (4 files):
- ACEL_13795_Table S1. Genome-wide RNAi list.xlsx
- ACEL_13795_Table S2. Annotated RNA-sequencing data.xlsx
- ACEL_13795_Table S4. qPCR primers used in this study.xlsx
- Table S3. Lifespan data summary.xlsx
