# Supplementary material for: CCR4‐NOT subunit CCF‐1/CNOT7 promotes transcriptional activation to multiple stress responses in Caenorhabditis elegans
Source: Aging Cell. 2023 Feb 16;22(4):e13795. doi: 10.1111/acel.13795 (PMC10086529; doi:10.1111/acel.13795)
Supplement: Supplementary file 8 — Table S1 [file ACEL-22-e13795-s001.zip › ACEL_13795_Table S1. Genome-wide RNAi list.xlsx]

## Sheet: RNAi hit list
gene	WBID	score	name
H12I13.1	WBGene00019190	medium	H12I13.1 is predicted to have thiol-dependent ubiquitinyl hydrolase activity, based on protein domain information.
F56A8.6	WBGene00000774	medium	cpf-2 is an ortholog of human CSTF2T (cleavage stimulation factor, 3' pre-RNA, subunit 2, tau variant) and cstf2 (cleavage stimulation factor, 3' pre-RNA, subunit 2)
T28F12.2	WBGene00006796	medium	unc-62 encodes a Meis-class homeodomain protein required for posterior embryonic morphogenesis
T19E7.2	WBGene00004804	medium	skn-1
F59F5.1	WBGene00010340	medium	slcf-1 encodes a plasma membrane transporter that is a member of the conserved monocarboxylate transporter family; loss of SLCF-1 function results in altered mitochondrial metabolism, reactive oxygen species accumulation, and increased lifespan that mimics dietary restriction;
H12I13.3	WBGene00019192	medium	Tiling array studies indicate that H12I13.3 is regulated by rsr-2 andprg-1;
T04A8.3	WBGene00011405	medium	Microarray and RNA sequencing studies indicate that clec-155 is regulated by spe-44, nhr-62,eat-2, sir-2.1, dpy-9, mir-243,tax-6, tbx-2, isp-1, nuo-6, anddnj-14;
F11A10.8	WBGene00044329	medium	cpsf-4 is an ortholog of human CPSF4 (cleavage and polyadenylation specific factor 4);
F52C6.4	WBGene00018661	medium	Microarray studies indicate that F52C6.4 is regulated by cyc-1, wdr-5.1, sir-2.1, rrf-2, fbf-1, and nuo-6;
E01A2.1	WBGene00017084	medium	E01A2.1 encodes a glutamate cysteine ligase regulatory subunit; by homology, the product of E01A2.1, along with the catalytic subunit GCS-1 (gamma-glutamylcysteine synthetase), is predicted to participate in the rate-limiting first step of glutathione (GSH) synthesis.
C56C10.8	WBGene00002045	low	icd-1 encodes the C. elegans ortholog of the beta-subunit of the nascent polypeptide-associated complex (betaNAC)
B0286.4	WBGene00003825	low	ntl-2 is an ortholog of human cnot2 (CCR4-NOT transcription complex subunit
F54C1.7	WBGene00003934	low	pat-10 encodes body wall muscle troponin C, the calcium-binding component of the troponin complex of actin thin filaments
Y56A3A.20	WBGene00000369	low	ccf-1 (yeast CCR4 associated Factor family), a homolog of subunit 7 of CCR4-NOT transcription complex from S. cerevisiae.
Y56A3A.1	WBGene00003826	low	ntl-3 is the ortholog of NOT3/NOT5, a member of a protein complex also predicted to contain ccf-1/Y56A3A.20 (CAF1/POP2); ntl-3 is required for embryonic viability in mass RNAi assays.
R08D7.3	WBGene00001227	low	eif-3.D encodes the C. elegans ortholog of the translation initiation factor 3 subunit d (eIF3d/Moe1); by homology, EIF-3.D is predicted to function as part of the eIF3 translation initiation complex but also as part of a Ras-mediated pathway that regulates mitotic spindle formation
Y79H2A.6	WBGene00000201	low	arx-3 also called as p41Arc encodes a subunit of the actin related protein of the conserved Arp2/3 complex, with 60% amino acid similarity with the homologous genes from human (OMIM: 604223);
Y65B4BR.5	WBGene00022042	low	icd-2 is an ortholog of human NACAD (NAC alpha domain containing), NACA2 (nascent polypeptide associated complex alpha subunit 2) and NACA (nascent polypeptide-associated complex alpha subunit);
H15N14.1	WBGene00000079	low	adr-1 encodes, through alternative splicing, at least five isoforms of an adenosine deaminase that acts on RNA (ADAR); ADARs are RNA-editing enzymes that deaminate adenosines to create inosines in double-stranded RNA (dsRNA);
ZK673.10	WBGene00014064	low	SKN-1 Dependent Zygotic transcript
F42G4.5	WBGene00009642	low	unknown
Y53F4B.13	WBGene00013160	low	Y53F4B.13 is an ortholog of human CMTR1 (cap methyltransferase 1);
F49E11.7	WBGene00009893	low	F49E11.7 is an ortholog of human PPP3CA (protein phosphatase 3 catalytic subunit alpha), PPP3CC (protein phosphatase 3 catalytic subunit gamma) and PPP3CB (protein phosphatase 3 catalytic subunit beta);
Y37D8A.1	WBGene00000203	low	arx-5 also called as p21Arc encodes a subunit of the actin related protein of the conserved Arp2/3 complex, with 60% amino acid similarity with the homologous genes from human (OMIM: 604225);
C37H5.13	WBGene00016511	low	C37H5.13 is an ortholog of human ACOT8 (acyl-CoA thioesterase 8);
F25B4.6	WBGene00017769	low	F25B4.6 is orthologous to the human gene 3-HYDROXY-3-METHYLGLUTARYL COA SYNTHASE (HMGCS2;OMIM:600234)
C04F5.1	WBGene00004795	low	sid-1 encodes a dsRNA channel with conserved human (OMIM:606816) and mouse homologs; SID-1 functions to enable passive (ATP-independent) uptake of double-stranded RNA (dsRNA) and is required cell autonomously for systemic RNA interference (RNAi) and for efficient reduction of multicopy transgene expression (repeat-induced silencing)
F13E6.2	WBGene00008746	low	F13E6.2 is an ortholog of human AK5 (adenylate kinase 5) and AK1 (adenylate kinase 1);
M01A10.3	WBGene00019693	low	ostd-1 is an ortholog of human Rpn2 (ribophorin II); ostd-1 is involved in cytokinesis, embryo development, endoplasmic reticulum organization, locomotion, nematode larval development, receptor-mediated endocytosis, regulation of cell division and reproduction;
F37B12.3	WBGene00009505	low	F37B12.3 is an ortholog of human NUS1 (NUS1 dehydrodolichyl diphosphate synthase subunit);
F32H2.5	WBGene00009342	low	fasn-1 encodes a fatty acid synthase, orthologous to human FASN (OMIM:600212);
F13C5.2	WBGene00017423	low	F13C5.2 encodes a bromodomain-containing protein; loss of F13C5.2 activity via RNAi in wild-type or various mutant backgrounds results in embryonic and larval lethality as well as sterility, reduced brood sizes, and uncoordinated locomotion;
Y51H7BR.6	WBGene00005704	low	Serpentine Receptor, class U
K04G7.10	WBGene00004390	low	rnp-7 is an ortholog of human snrnp70 (small nuclear ribonucleoprotein, U1subunit)
ZK909.2	WBGene00002189	low	kin-1 encodes multiple isoforms of a serine/threonine protein kinase that is orthologous to cAMP-dependent protein kinase (protein kinase A or PKA) catalytic subunits
T05E11.4	WBGene00004985	low	spo-11 encodes an ortholog of Spo11p in S. cerevisiae that is required for meiotic DNA recombination, and (in conjunction with CHK-2 and MRE-11) for the localization of RAD-51 to foci in late zygotene/early pachytene nuclei;
ZK1127.9	WBGene00022855	low	tcer-1 is an ortholog of human TCERG1L (transcription elongation regulator 1 like) and TCERG1 (transcription elongation regulator 1)
T09A5.11	WBGene00011638	low	ostb-1 is an ortholog of human ddost (dolichyl-diphosphooligosaccharide--protein glycosyltransferase subunit (non-catalytic))
M01B12.3	WBGene00000205	low	arx-7 also called as p16Arc encodes a subunit of the actin related protein of the conserved Arp2/3 complex, with 60% amino acid similarity with the homologous genes from human (OMIM: 604227);
B0286.5	WBGene00001438	low	fkh-6 encodes one of 15 C. elegans forkhead transcription factors; fkh-6 is required for several aspects of male gonadogenesis including asymmetric cell division, cell migration and sex determination and appears to act downstream oftra-1;
T10B5.5	WBGene00020391	low	cct-7 encodes a putative eta subunit of the eukaryotic cytosolic ('T complex') chaperonin, orthologous to human CCT7 (OMIM:605140);
Y32H12A.5	WBGene00021313	low	paqr-2 is an ortholog of human ADIPOR1 (adiponectin receptor 1) and ADIPOR2 (adiponectin receptor 2);
C09H6.2	WBGene00002999	low	lin-10 encodes a PDZ and PTB domain-containing protein that is homologous to mammalian Munc interacting proteins (Mint1,OMIM:602414) and is required for polarized protein localization;
F18C12.2	WBGene00004378	low	rme-8 encodes a DNA J domain-containing protein; rme-8 is required for both receptor-mediated endocytosis and pinocytosis (fluid-phase endocytosis) in coelomocytes and other cell types;
Y53C10A.12	WBGene00002004	low	hsf-1 encodes the C. elegans heat-shock transcription factor ortholog;
F13D12.7	WBGene00001679	low	gpb-1 encodes a heterotrimeric G protein beta subunit that is required during embryonic development for the proper orientation of the mitotic spindle during early cell divisions and thus affects the orientation of early cell division axes, and is also required for larval viability, negatively regulates locomotion and egg-laying, and may affect germline development and osmotic balance;
C35D10.1	WBGene00016439	low	C35D10.1 is an ortholog of human EMC7 (ER membrane protein complex subunit 7)
F57B9.2	WBGene00002845	low	let-711 encodes the C. elegans ortholog of NOT1, the conserved core component of the multisubunit CCR4/NOT complex that plays a role in regulation of gene expression via various processes including transcriptional control, mRNA deadenylation, and protein ubiquitination;
K08C7.3	WBGene00001328	low	epi-1 encodes one of two C. elegans laminin alpha chains; epi-1 affects oogenesis due to its affect on gonad development, and also affects cell migrations, axon extension and GABAergic defasciculation, morphology of the VD and DD motor neurons, body morphology, locomotion, gonad sheath epithelialization, body muscle structure, and germ cell proliferation.

## Sheet: DAVID enrichment
Category	Term	Count	%	P-Value	Fold Enrichment	Benjamini	FDR
KEGG_PATHWAY	RNA degradation	4	8.7	0.0014	16.2	0.028	0.028
KEGG_PATHWAY	Endocytosis	3	6.5	0.098	5.3	0.98	0.98
Category	Term	Count	%	P-Value	Fold Enrichment	Benjamini	FDR
GOTERM_CC_FAT	CCR4-NOT complex	4	8.7	7.7e-06	89.6	0.00081	0.00079
GOTERM_CC_FAT	CCR4-NOT core complex	3	6.5	0.00028	107.6	0.015	0.014
GOTERM_CC_FAT	Arp2/3 protein complex	3	6.5	0.00077	67.2	0.021	0.021
GOTERM_CC_FAT	cytoplasmic mRNA processing body	4	8.7	0.00082	20.5	0.021	0.021
GOTERM_CC_FAT	ribonucleoprotein granule	5	10.9	0.0016	9.3	0.033	0.032
GOTERM_CC_FAT	ribonucleoprotein complex	8	17.4	0.014	2.9	0.18	0.18
GOTERM_CC_FAT	intracellular ribonucleoprotein complex	8	17.4	0.014	2.9	0.18	0.18
GOTERM_CC_FAT	cytoplasmic ribonucleoprotein granule	4	8.7	0.014	7.5	0.18	0.18
GOTERM_CC_FAT	mRNA cleavage and polyadenylation specificity factor complex	2	4.3	0.037	51.2	0.43	0.42
GOTERM_CC_FAT	mRNA cleavage factor complex	2	4.3	0.053	35.9	0.55	0.54
GOTERM_CC_FAT	actin cytoskeleton	3	6.5	0.097	5.5	0.93	0.9
