# Supplementary material for: CCR4‐NOT subunit CCF‐1/CNOT7 promotes transcriptional activation to multiple stress responses in Caenorhabditis elegans
Source: Aging Cell. 2023 Feb 16;22(4):e13795. doi: 10.1111/acel.13795 (PMC10086529; doi:10.1111/acel.13795)
Supplement: Supplementary file 8 — Table S1 [file ACEL-22-e13795-s001.zip › ACEL_13795_Table S2. Annotated RNA-sequencing data.xlsx]

## Sheet: RNA-seq FPKM
gene_id	CCF_C	EV_ACR	CCF_Cd	CCF_ACR	EV_C	EV_Cd	EV_C1	EV_C2	EV_C3	EV_Cd1	EV_Cd2	EV_Cd3	EV_ACR1	EV_ACR2	EV_ACR4	CCF_C1	CCF_C2	CCF_C3	CCF_Cd1	CCF_Cd2	CCF_Cd3	CCF_ACR1	CCF_ACR2	CCF_ACR3
F31E3.5	4409.9	6544.12	4480.49	5024.84	7250.65	6512.89	7616.65	7334.64	6800.67	5955.89	6090.43	7492.36	6726.73	6726.74	6178.88	4601.43	4359.96	4268.33	4578.7	4466.69	4396.08	4960.96	5069.06	5044.5
F54D7.7	1638.83	4407.27	1492.83	2130.76	4788.16	4056.88	5272.69	4559.03	4532.74	3752.65	4038.64	4379.34	5506.4	4500.66	3214.75	1754.28	1548	1614.22	1448.92	1389.47	1640.11	2176.28	2248.63	1967.37
F02A9.3	2641.45	2691.26	2926.51	2393.54	3617.26	3596.64	3787.16	3603.01	3461.62	3194.94	3354.63	4240.35	2845.42	2618.21	2610.16	2530.38	2678.49	2715.47	2974.98	2814.57	2989.96	2389.46	2491.88	2299.28
K02B2.5	2428.76	3714.13	2317.92	2657.77	3949.19	3409.92	4246.45	3858.49	3742.62	3120.96	3289.07	3819.73	3947.54	3655.25	3539.61	2524.31	2433.45	2328.53	2390.36	2282.66	2280.75	2622.81	2707.56	2642.94
F28D1.7	2367.51	3585.18	2424.34	2649.49	3889.06	3057.77	4127.82	3853.09	3686.26	2846.51	2982.68	3344.14	3871.96	3670.27	3213.31	2363.57	2369.93	2369.04	2458.64	2347.07	2467.32	2629.28	2656.3	2662.89
F10B5.1	2544.79	3552.64	2560.3	3502.64	3206.13	2727.25	3402.34	3128.74	3087.31	2541.41	2654.07	2986.26	3793.04	3619.35	3245.52	2591.92	2517.03	2525.42	2610.26	2509.93	2560.71	3399.79	3527.7	3580.43
F43D9.4	1614.94	3459.14	1575.24	1948.96	3099.6	3821.22	3350.44	3048.51	2899.86	3433.04	3620.7	4409.92	3553.35	3424.06	3400.01	1731.24	1543.54	1570.03	1619.23	1568.35	1538.13	1984.21	1947.48	1915.2
C42D8.2	2273.89	3053.92	1447.36	2717.92	3199.87	3633.54	3357.37	3142.73	3099.5	3459.88	3482.03	3958.71	3115.8	3206.44	2839.53	2317.91	2263.9	2239.88	1368.41	1528.49	1445.17	2679.4	2690.8	2783.57
K07H8.6	2314.18	2742	1569.44	2614.52	3178.5	3476.97	3349.57	3105.96	3079.95	3305.5	3258.32	3867.1	2833.69	2952.35	2439.98	2379.9	2275.62	2287.03	1501.91	1659.66	1546.76	2542.37	2590.2	2710.99
Y37E3.8	2049.35	3264.76	2032.52	2257.72	3414.39	2692.16	3661.51	3265.07	3316.6	2555.74	2690.22	2830.52	3400.65	3273.98	3119.65	2145.77	1996.93	2005.34	2085.49	1980.19	2031.89	2244.35	2286.78	2242.03
C09H10.2	1936.03	2885.63	2023.7	2115.15	3131.9	2426.09	3418.83	3046.56	2930.3	2305.38	2354.26	2618.64	3005.33	2863.41	2788.16	1989.95	1909.86	1908.27	2081.2	1954.43	2035.48	2165.23	2134.97	2045.23
C06B8.8	1990.68	2825.25	1919.7	2063.16	3000.58	2461.91	3292.4	2871.03	2838.3	2487.24	2322.35	2576.13	3055.7	2721.4	2698.65	2008.84	1949.11	2014.1	1886.55	1863.8	2008.76	2069.9	2047.7	2071.87
C17F4.7	1227.66	1919.04	1464.28	1186.34	1582.42	5581.37	1639.45	1512.92	1594.89	4940.3	4831.77	6972.06	2112.79	1932.6	1711.72	1273.88	1167.7	1241.41	1420.06	1456.58	1516.19	1203.14	1176.77	1179.12
F42C5.8	1999.64	2486.45	1996.62	2155.71	2748.43	2341.74	2923.67	2676.48	2645.13	2205.39	2289.71	2530.1	2628.71	2606.8	2223.84	1984.08	1986.17	2028.68	2005.83	1968.51	2015.52	2133.44	2182.6	2151.1
F37C12.4	1836.4	2870.64	1871.27	1960.91	2722.9	2239.58	2963.18	2666.48	2539.04	2122.36	2137.74	2458.63	2734.6	2684.37	3192.96	1796.86	1883.82	1828.53	1884.87	1872.88	1856.07	1959.99	1942.5	1980.25
F25H2.10	1903.06	2460.14	1961.6	2093.93	2563.51	2144.42	2705.05	2542.28	2443.19	2034.18	2126.99	2272.1	2530.92	2483.08	2366.41	1865.24	1930.81	1913.13	2018.51	1930.77	1935.51	2125	2067.05	2089.72
ZC434.2	2090.79	2353.59	2064.06	2221.52	2566.9	1945.59	2774.86	2489.63	2436.21	1875.97	1907.24	2053.57	2500.88	2388.44	2171.46	2094.16	2101.87	2076.34	2107.32	2027.8	2057.05	2161.33	2224.68	2278.57
K11H12.2	2131.45	2253.08	2075.24	2377.67	2540.8	1935.82	2670.48	2469.5	2482.42	1867.16	1892.32	2047.99	2349.02	2345.25	2064.97	2231.88	2076.12	2086.34	2099.45	2050.17	2076.1	2364.53	2400.2	2368.29
C04F6.1	2211.01	2335.67	942.706	2236.19	3061.66	1832.62	3218.91	3011.14	2954.93	1739.36	1773.68	1984.82	2460.24	2454.22	2092.54	2214.66	2208.61	2209.76	902.007	988.761	937.35	2201.21	2200.58	2306.78
C32E8.2	2005.49	2240.33	2001.08	2206.65	2353.04	1880.33	2517.61	2344.88	2196.64	1782.06	1814.31	2044.61	2311.51	2288.03	2121.46	1994.57	2026.78	1995.13	2025.06	1996.62	1981.56	2202.29	2178.81	2238.84
Y57G11C.16	1924.48	2165.57	1869.37	2134.88	2402.01	1972.08	2523.38	2337.07	2345.57	1878.24	1922.33	2115.67	2258.61	2257.51	1980.6	2004.01	1883.13	1886.29	1884.55	1843.27	1880.29	2110.39	2140.8	2153.45
F53G12.10	2005.42	2049.93	2001.54	2142.08	2275.11	1775.97	2422.57	2189	2213.76	1758.85	1729.51	1839.54	2111.22	2089.37	1949.18	1993.47	1997.02	2025.77	2029.31	1979.33	1995.98	2115.57	2150.46	2160.21
T07A9.11	1614.77	2464.7	1603.38	1734.94	2685.02	1982.91	2785.97	2583.09	2686	1884.6	1948.46	2115.68	2597.17	2507.25	2289.68	1644.91	1570.33	1629.06	1614.75	1583.15	1612.23	1719.37	1771.93	1713.5
Y82E9BR.3	1269.32	2398.57	1247.69	1393.63	2795.96	2186.35	2948.7	2772.45	2666.72	2002.07	2103.42	2453.55	2349.92	2504.93	2340.85	1230.73	1307.61	1269.62	1273.52	1223.33	1246.21	1386.24	1414.72	1379.93
B0250.1	1989.73	2058.41	1951.16	2270.09	2131.34	1765.74	2265.64	2147.56	1980.83	1653.12	1769.15	1874.95	2118.55	2134.31	1922.37	2071.93	1976.58	1920.7	2030.76	1905.83	1916.89	2288.5	2288.87	2232.89
Y48B6A.2	1707.69	2259.99	1653.15	1860.64	2301.43	2101.12	2559.54	2185.17	2159.57	2019.22	2056.07	2228.06	2554.46	2285.19	1940.32	1792.67	1669.03	1661.36	1679.43	1594.25	1685.77	1921.01	1858.5	1802.4
F13B10.2	1946.41	2004.95	1860.29	2107.05	2361.4	1734.05	2507.5	2306.93	2269.75	1709.9	1714.42	1777.83	2075.46	2109.59	1829.81	1987.89	1956.43	1894.89	1902.27	1852.36	1826.24	2055.92	2092.56	2172.68
F56E10.4	1971.52	2037.21	1896.19	2068.23	2142.6	1837.84	2308.74	2064.13	2054.94	1779.68	1814.78	1919.05	2138.03	2072.53	1901.06	1988.55	1996.66	1929.35	1990.03	1787.78	1910.77	2051	2037.12	2116.56
F54E7.2	1404.69	2512.63	1468.94	1590.78	2656.03	2078.72	2772.6	2597.27	2598.23	1973.65	2084.33	2178.18	2601.98	2574.84	2361.07	1433.71	1387.71	1392.65	1501.17	1449.64	1456	1586.13	1616.39	1569.82
F37C12.11	1797.51	2257.15	1730.37	2005.89	2378.7	1832.83	2596.85	2319.21	2220.05	1831.29	1804.93	1862.28	2395.43	2213.6	2162.43	1881.34	1768.88	1742.32	1744.92	1677.44	1768.76	2049.01	1963.69	2004.96
F40F8.10	1688.47	2205.41	1782.99	1859.76	2377.6	1936.83	2529.55	2359.47	2243.79	1869.01	1919.53	2021.96	2229.9	2203.23	2183.09	1676.06	1688.44	1700.9	1813.14	1770.73	1765.11	1843.65	1845.25	1890.4
B0280.5	1614.71	2113.46	1391.58	2048.75	2170.57	2016.46	2325.36	2145.7	2040.64	1824.3	2003.46	2221.63	2218.06	2116.46	2005.84	1670.52	1586.29	1587.31	1423.56	1386.7	1364.47	2093.7	2059.83	1992.73
Y41D4B.5	1596.24	2387.53	1534.51	1800.9	2467.9	1940.84	2674.92	2328.27	2400.51	1938.83	1917.71	1966	2594.44	2313.19	2254.96	1693.27	1554.33	1541.12	1572.66	1452.17	1578.71	1840.35	1811.01	1751.35
C53H9.1	1544.99	2322.5	1567.09	1730.65	2535.89	1892.53	2709.26	2427.44	2470.97	1815.87	1892.16	1969.57	2410.74	2394.12	2162.65	1596.14	1514.44	1524.4	1629.58	1521.34	1550.35	1709.68	1759.22	1723.05
ZK1010.1	1731.37	2207.65	1666.6	1851.25	2329.82	1792.34	2490.48	2232.5	2266.49	1765.32	1789.55	1822.14	2253.55	2231.23	2138.18	1784.28	1699.86	1709.98	1755.15	1602.57	1642.07	1862.97	1857.75	1833.02
C26F1.4	1791.42	2181.64	1840.57	1951.56	2139.35	1735.2	2229.96	2134.23	2053.86	1613.89	1708.09	1883.62	2041.89	2114.59	2388.44	1764.55	1849.55	1760.17	1891.29	1830.95	1799.47	1943.29	1949.83	1961.56
Y48G8AL.8	1824.68	2053.87	1778.22	2034.78	2208.35	1759.93	2288.56	2185.18	2151.32	1708.06	1757.87	1813.86	2122.18	2126.08	1913.34	1881.65	1795.58	1796.81	1858.57	1722.53	1753.55	2041.73	2019.79	2042.82
Y37E3.7	1336.73	2611.17	1308.26	1410.76	2617.78	2020.42	2833.86	2538.22	2481.26	1932.11	2057.45	2071.69	2607.56	2478.23	2747.7	1313.76	1374.99	1321.44	1368.04	1286.07	1270.68	1423.95	1407.7	1400.61
T05E11.1	1832.85	1952.58	1849.81	1982.64	2059.33	1645.76	2134.76	2140.59	1902.63	1572.55	1677.52	1687.2	1863.82	1983.12	2010.8	1789.54	1893.43	1815.6	1946.38	1802.38	1800.66	1960.12	1958	2029.78
C09D4.5	1767.8	1883.64	1809.19	1924.2	2134.47	1701.11	2174.88	2186.64	2041.88	1640.81	1662.6	1799.93	1897.18	1955	1798.74	1816.47	1728.3	1758.64	1844.35	1801.38	1781.82	1941.98	1905.81	1924.81
W01D2.1	1510.37	2190.23	1484.82	1541.03	2336.37	1910.65	2563	2122.56	2323.55	1778.05	1838.1	2115.79	2333.8	2118.89	2117.99	1518.49	1491.77	1520.85	1520.5	1420.89	1513.08	1583.39	1555.44	1484.26
T24B8.1	1550.25	2107.88	1573.06	1711.97	2268.94	1802.52	2424.33	2228.91	2153.57	1736.63	1830.93	1840.02	2199.83	2103.89	2019.91	1555.36	1555.09	1540.29	1594.62	1535.72	1588.83	1760.85	1684.98	1690.09
D1007.6	1583.23	2082.91	1636.18	1750.25	2210.92	1812.09	2287.53	2238.22	2107	1723.17	1769.3	1943.81	2105.26	2151.16	1992.31	1586.09	1594.15	1569.45	1681.06	1625.71	1601.77	1717.91	1762.38	1770.45
F56F3.5	1757.89	1858.09	1735.03	1903.43	2109.52	1656.14	2210.46	2111.05	2007.06	1590.91	1646.95	1730.56	1886.86	1899.05	1788.37	1801.12	1740.36	1732.19	1775.13	1722.24	1707.73	1907.4	1889.29	1913.6
Y43B11AR.4	1707.12	1848.39	1702.3	1981.6	2016.37	1631.14	2116	2026.32	1906.79	1545.41	1652.11	1695.89	1884.97	1903.01	1757.19	1773.86	1720.92	1626.58	1778.07	1677.1	1651.74	2005.22	1996.89	1942.68
T01C3.6	1479.46	2136.21	1455.54	1685.74	2219.16	1798.28	2390.67	2176.16	2090.65	1694.25	1836.79	1863.81	2240.96	2194.08	1973.58	1492.31	1467.77	1478.28	1512.17	1406.24	1448.21	1683.34	1718.91	1654.98
F39B2.6	1503.76	2089.42	1472.75	1540.22	2310.26	1804.74	2482.32	2237.18	2211.29	1750.34	1776.24	1887.64	2156.26	2029.72	2082.29	1492.29	1479.09	1539.91	1542.92	1412.28	1463.05	1543.27	1534.68	1542.71
T22F3.4	1600.42	1916.16	1682.06	1755.75	2196.35	1667.03	2332.33	2138.72	2118	1625.74	1670.35	1705.01	2058.87	1876.89	1812.73	1612.67	1586.07	1602.51	1713.17	1656.47	1676.55	1732.58	1762.79	1771.87
T27E9.1	1154.85	2098.15	1171.36	1278.46	2372.2	1845.93	2458.31	2379.58	2278.7	1769.65	1778.24	1989.9	2088.69	2133.89	2071.88	1146.45	1173.03	1145.09	1178.09	1171.31	1164.68	1246.98	1276.51	1311.89
C23G10.3	1662.43	1886.96	1660.23	1829.83	2076.35	1573.28	2206.05	2026.38	1996.62	1546.37	1572	1601.47	1925.46	1921.72	1813.7	1695.75	1635.76	1655.79	1689.12	1648.29	1643.27	1799.12	1837	1853.38
C37A2.7	1503.41	1915.13	1531.14	1624.83	2105.12	1569.86	2288.02	2017.46	2009.88	1482.26	1529.64	1697.67	1938.21	1870.23	1936.95	1526.23	1524.93	1459.06	1587	1487.34	1519.09	1624	1637.02	1613.47
R13A5.8	1594.33	1819.43	1544.93	1767.25	1987.59	1485.31	2158.21	1892.35	1912.21	1446.54	1496.17	1513.23	1969.53	1864.87	1623.89	1720.53	1536.91	1525.56	1594.89	1499.83	1540.08	1757.17	1796.14	1748.46
R09B3.3	1098.71	2260.96	1210.21	1197.65	2419.86	1897.54	2607.91	2263.05	2388.61	1795	1852.57	2045.06	2335.19	2093.2	2354.49	1096.2	1099.51	1100.4	1255.9	1167.76	1206.97	1217.07	1207.37	1168.53
C04F12.4	1580.81	1800.81	1578.53	1697.35	2111.23	1492.29	2224.25	2037.14	2072.28	1559.98	1445.71	1471.19	1883.63	1828.89	1689.91	1598.76	1518.69	1624.97	1628.15	1573.94	1533.5	1693.06	1660.47	1738.51
B0041.4	1770.36	1633.77	1771.26	1996.05	1747.87	1300.67	1853.17	1727.58	1662.85	1250.05	1344.68	1307.27	1652.1	1693.69	1555.52	1800.84	1775.96	1734.26	1860.12	1699.73	1753.93	2000.6	2015.19	1972.35
F46F11.2	945.038	2145.48	972.082	1013.95	2540.4	2040.13	2684.48	2480.45	2456.25	1924.52	2058.77	2137.1	2283.24	2124.49	2028.71	932.978	949.21	952.927	1009.4	940.99	965.853	1004.5	1010.28	1027.07
F25H2.5	899.212	2225.67	831.682	1046.44	2556.28	1792.86	2736.59	2473.85	2458.4	1695.99	1832.41	1850.19	2287.53	2260.55	2128.94	928.04	905.123	864.473	855.58	810.085	829.382	1026	1060.01	1053.31
D1007.12	1301.81	1884.03	1376.9	1441.36	2123.15	1721.96	2165.87	2071.55	2132.04	1621.64	1693.24	1850.98	1947.08	2000.33	1704.68	1331.15	1271.2	1303.09	1407.22	1331.44	1392.06	1482.1	1432.86	1409.13
T08B2.10	1378.5	1787.72	1351.95	1503.65	2132.17	1514.59	2194.38	2077.34	2124.78	1497.7	1483.92	1562.15	1871.36	1827.86	1663.93	1465.63	1308.8	1361.07	1381.93	1316.71	1357.23	1508.81	1500.53	1501.6
B0336.10	1269.14	1825.79	1323.9	1379.63	2035.69	1574.63	2186.27	1992.07	1928.71	1449.51	1540.35	1734.02	1909.56	1879.56	1688.25	1226.41	1303.67	1277.33	1362.77	1314.87	1294.07	1395.62	1363.23	1380.02
C44B12.1	1124.51	1540.45	1103.65	1143.65	1875.39	1880.05	2004.93	1881.06	1740.17	1731.71	1882.13	2026.3	1525.06	1446.68	1649.61	1101.18	1173.73	1098.6	1137.82	1073.03	1100.1	1172.75	1179.88	1078.31
C16A3.9	1292.81	1723.13	1301.22	1394.11	1957.35	1509.04	2088.05	1892.12	1891.89	1489.61	1517.69	1519.83	1777.82	1767.45	1624.12	1329	1284.04	1265.37	1365.34	1266.62	1271.69	1353.34	1408.02	1420.99
R151.3	1467.37	1567.62	1509.34	1540.33	1814.46	1356.46	1863.76	1802.68	1776.93	1321.72	1326.44	1421.22	1600.36	1606.91	1495.58	1438.21	1475.08	1488.83	1540.19	1489.51	1498.31	1523.27	1535.32	1562.41
F26D10.3	1417.22	1482.53	1425.38	1560.18	1850.62	1420.24	1932.94	1858.26	1760.65	1351.43	1411.53	1497.76	1556.47	1507.21	1383.9	1432.38	1421.31	1397.97	1432.42	1421.04	1422.68	1544.21	1546.58	1589.74
C49H3.11	1567.58	1386.93	1518.67	1844.04	1463.25	1218.99	1565.48	1455.97	1368.31	1135.93	1233.23	1287.82	1418.85	1461.95	1279.99	1564.3	1603.27	1535.18	1589.78	1457.86	1508.35	1828.85	1931	1772.26
C27A2.2	1209.96	1681.37	1234.69	1272.28	1962.32	1377.08	2107.52	1939.13	1840.33	1359.03	1410.1	1362.11	1715.36	1704.14	1624.62	1205.38	1207.42	1217.06	1267.96	1206.64	1229.48	1250.3	1282.5	1284.04
F10E7.7	1246.46	1629.47	1291.5	1336.63	1803.79	1413.69	1916.68	1757.86	1736.82	1359.4	1379.05	1502.62	1650.52	1637.92	1599.98	1219.41	1224.11	1295.87	1312.3	1265.35	1296.86	1345.97	1325.41	1338.53
Y75B12B.2	842.06	1896.78	864.711	928.378	2045.42	1922.57	2223.34	1998.37	1914.57	1779.92	1868.1	2119.69	1947.25	1866.39	1876.69	833.667	845.666	846.847	898.276	840.302	855.556	916.675	937.602	930.857
ZK652.4	1378.71	1535.69	1411.07	1418.61	1529.72	1413.76	1659.89	1537.69	1391.59	1309.74	1373.77	1557.76	1457.2	1538.29	1611.58	1366.45	1410.29	1359.4	1464.05	1405.06	1364.09	1399.37	1409.83	1446.63
B0393.1	1471.21	1427.31	1470.87	1651.96	1530.16	1198.21	1598.88	1536.84	1454.75	1152.07	1161.52	1281.04	1467.74	1476.5	1337.68	1496.58	1474.9	1442.15	1517.13	1442.78	1452.7	1659.49	1626.04	1670.36
F40F11.1	1316.49	1526.4	1320.6	1518.83	1622.61	1307.54	1675.2	1628.31	1564.31	1245.32	1302.58	1374.73	1539.85	1542.11	1497.23	1340.51	1318.19	1290.77	1333.88	1296.65	1331.27	1516.14	1534.74	1505.6
K04D7.1	1502.36	1315.79	1425.57	1712.4	1413.63	1178.04	1495	1392.24	1353.63	1159.04	1182.82	1192.26	1379.26	1359.21	1208.9	1578.2	1471.82	1457.08	1489.12	1406.22	1381.37	1714.19	1712.07	1710.95
Y71A12B.1	1489.56	1263.7	1491.08	1589	1454.88	1179.46	1523.68	1471.37	1369.57	1159.07	1193.18	1186.14	1275.41	1291.4	1224.3	1517.03	1479.15	1472.49	1537.48	1458.52	1477.23	1556	1586.65	1624.35
B0513.3	1134.2	1633.85	1129.63	1331.63	1705.13	1369.17	1917.38	1556.39	1641.64	1374.68	1350.45	1382.37	1964.5	1662.48	1274.56	1244.16	1071.51	1086.92	1112.03	1007.13	1269.73	1347.06	1397.79	1250.05
T08G5.10	433.334	906.295	3553.36	1038.8	428.633	2444.13	452.039	408.189	425.672	2355.71	2378.23	2598.46	1003.93	829.235	885.721	462.296	399.865	437.84	3472.96	3465.97	3721.16	1038.3	1034.57	1043.54
C44B12.5	979.241	1409.03	939.404	1020.29	1646.87	1620.73	1763.74	1701.39	1475.47	1476.88	1607.89	1777.43	1447.55	1405.7	1373.82	995.175	1012.01	930.544	959.469	950.5	908.244	1051.4	1006.73	1002.73
C47E8.5	1255.74	1356.56	1356.9	1404.52	1697.04	1243.38	1796.91	1644.22	1649.97	1207.53	1239.49	1283.12	1418.09	1357.24	1294.35	1257.9	1253.4	1255.92	1364.96	1353.69	1352.07	1374.82	1402.48	1436.28
H06I04.4	1252.87	1394.39	1205.28	1312.65	1645.86	1311.38	1742.04	1645.86	1549.67	1302.19	1303.68	1328.26	1436.66	1372.26	1374.24	1263.97	1244.91	1249.74	1236.17	1170.66	1209.03	1320.46	1310.21	1307.28
C14B9.7	1300.58	1480.95	1295.66	1362.43	1513.26	1280.93	1609.61	1502.96	1427.22	1257.62	1237.57	1347.61	1571.63	1464.58	1406.65	1317.73	1276.31	1307.69	1343.75	1271.23	1272	1366.72	1363.25	1357.33
Y119D3B.21	1220.34	825.224	1637.37	1342.36	805.761	2098.36	864.651	757.477	795.156	2007.58	1866.37	2421.11	951.807	827.645	696.22	1234.6	1167.58	1258.85	1532.33	1642.04	1737.74	1299.2	1343.03	1384.85
F25H5.4	1319.2	1252.01	1346.16	1452.15	1404.89	1236.05	1464.76	1378.68	1371.23	1220.62	1237.96	1249.56	1298.4	1287.01	1170.62	1344.83	1315.9	1296.88	1363.31	1341.25	1333.92	1422.21	1444.96	1489.29
T05F1.3	1138.8	1437.36	1180.77	1321.19	1602.95	1321.86	1637	1566.42	1605.43	1234.75	1389.39	1341.43	1558.12	1555.39	1198.55	1154.47	1118.13	1143.81	1220.48	1144.67	1177.16	1349.91	1335.01	1278.64
B0412.4	1211.83	1515.19	1192.53	1590.05	1322.18	1115.97	1440.12	1277.46	1248.96	1112.46	1186.05	1049.39	1749.5	1429.05	1367.02	1324.52	1165.37	1145.6	1186.61	1082.39	1308.6	1688.13	1655.96	1426.05
C25A1.8	887.957	1502.79	770.039	1132.38	1659.82	1455.81	1737.32	1695.72	1546.42	1358.27	1418.01	1591.16	1560.18	1508.37	1439.81	919.768	883.541	860.562	793.318	768.378	748.419	1135.97	1134.94	1126.25
F17C11.9	1128.85	1372.84	1107.23	1254.45	1652.19	1267.79	1701.49	1677.12	1577.98	1250.19	1271.85	1281.33	1406.93	1369.2	1342.38	1128.42	1122.52	1135.61	1111.22	1127.16	1083.31	1240.83	1249.55	1272.98
C07G2.1	1243.44	1271.64	1140.4	1518.64	1340.97	1172.85	1411.41	1335.75	1275.74	1091.63	1200.84	1226.06	1305.13	1251.33	1258.47	1279.28	1227.78	1223.26	1175.77	1143.11	1102.3	1546.22	1524.48	1485.2
F54C9.5	1425.5	1246.01	1375.44	1577	1315.51	1058.4	1374.55	1332.29	1239.68	1019	1074.79	1081.42	1245.26	1274.35	1218.41	1474.4	1432.86	1369.25	1436.25	1348.9	1341.18	1586.98	1569.53	1574.5
MTCE.31	1381.01	1177	1038.47	1041.1	1468.37	1212.46	1333.92	1337.76	1733.44	1110.68	1021.33	1505.36	1185.77	968.095	1377.12	1335.58	1322.83	1484.63	836.654	1109.22	1169.52	1078.09	931.759	1113.45
C08F11.11	1262.8	1002.53	1404.13	1227.47	1200.53	1473.68	1204.6	1116.9	1280.09	1545.75	1312.64	1562.65	1099.55	947.939	960.109	1270.12	1186.67	1331.61	1430.61	1346.8	1435	1252.91	1178.57	1250.93
MTCE.23	1790.57	991.481	1414.15	1181.88	1188.03	1001.01	1112.58	1122.64	1328.87	884.911	867.454	1250.66	986.55	825.739	1162.15	1635.11	1749.43	1987.17	1148.57	1494.61	1599.26	1266.05	1013.77	1265.81
F52B5.6	1169.81	1442.77	1211.4	1305.1	1537.5	1198.82	1634.1	1453.06	1525.34	1179.67	1180.86	1235.92	1505.95	1390.95	1431.42	1187.24	1141.59	1180.61	1244.36	1193.5	1196.32	1308.5	1298.43	1308.38
Y45F10D.12	1191.39	1382.01	1190.81	1319.82	1452.41	1196.18	1565.17	1438.29	1353.76	1159.73	1209.21	1219.61	1418.34	1411.92	1315.77	1238.74	1194.13	1141.3	1231.83	1180.04	1160.55	1319.34	1323.35	1316.75
F25H2.11	935.736	1423.01	885.446	1009.31	1633.77	1244.34	1719.11	1623.75	1558.45	1270.18	1199.04	1263.8	1483.16	1465.68	1320.19	961.214	931.493	914.502	922.703	841.059	892.575	991.488	1013.9	1022.54
JC8.3	973.393	1355.12	962.553	1102	1597.43	1195.98	1680.91	1578.44	1532.93	1166.32	1168.04	1253.57	1382.17	1371.3	1311.89	1002.4	946.144	971.636	985.039	950.535	952.085	1090.9	1112.88	1102.21
M01F1.2	1091.45	1261.47	1161.17	1202.12	1412.56	1109.43	1427.8	1418.66	1391.22	1073.76	1108.51	1146.01	1271.12	1250.89	1262.4	1064.31	1094.19	1115.86	1191.16	1148.41	1143.95	1211.79	1210.67	1183.89
Y71F9AL.13	1162.52	1197.22	1147.98	1260.78	1354.32	1022.91	1450.1	1321.02	1291.84	1015.58	1026.32	1026.84	1262.17	1243.04	1086.44	1160.11	1167.07	1160.38	1188.88	1129.26	1125.81	1251.47	1242.51	1288.35
F28C6.7	1081.65	1191.56	1083.68	1201.98	1411.72	1147.5	1461.83	1413.77	1359.55	1071.98	1141.69	1228.83	1195.69	1271.97	1107.02	1117.9	1081.05	1045.99	1125.2	1041.64	1084.21	1206.57	1183.45	1215.91
T08A9.9	976.915	1234.62	611.726	942.533	1293.57	1618.09	1332.07	1226.23	1322.4	1591.72	1573.37	1689.18	1348.96	1260.69	1094.2	950.734	977.155	1002.86	602.479	606.073	626.626	932.198	921.294	974.108
F36A2.6	980.01	1313.35	973.874	1066.43	1410.25	1076.32	1511.42	1364.75	1354.59	1048.76	1075.48	1104.72	1383.47	1342.94	1213.63	990.993	962.32	986.717	984.976	954.053	982.591	1054.58	1079.83	1064.89
C42C1.14	1044.48	1246.38	1021.24	1079.3	1346.48	1048.22	1424.28	1290.99	1324.17	983.508	1003.45	1157.69	1293.47	1239.24	1206.43	1047.79	1037.69	1047.95	1015.42	999.312	1049	1071.16	1097.72	1069.02
Y105E8A.16	965.509	1300.97	1001.45	1033.37	1404.78	1030.96	1496.78	1340.57	1377	992.509	1017.83	1082.55	1335.36	1307.76	1259.79	941.308	990.876	964.342	1009.75	1011.25	983.344	1040.38	1025.8	1033.93
E04A4.8	1053.77	1106.03	1100.26	1179.9	1268.92	1046.22	1313.25	1259	1234.52	996.089	1063.13	1079.45	1132.33	1131.98	1053.76	1057.47	1051.4	1052.45	1153.15	1051.46	1096.16	1183.43	1203.32	1152.95
Y39B6A.20	418.995	1236.25	647.768	675.71	596.42	2906.23	614.937	612.305	562.018	2694.46	2946.9	3077.35	1222.74	1302.26	1183.75	433.136	409.806	414.044	649.09	651.124	643.091	694.839	665.258	667.031
C56C10.8	892.764	1227.39	917.422	931.608	1525.45	1096.14	1583.69	1502.23	1490.42	1031.51	1047.92	1208.99	1276.83	1229.89	1175.45	902.482	879.197	896.614	917.748	911.312	923.205	926.198	943.176	925.451
Y62E10A.1	920.061	1333.95	933.819	983.711	1353.29	1038.64	1496.69	1311.61	1251.56	992.839	1080.16	1042.92	1368.54	1271.32	1361.98	878.778	936.176	945.228	991.005	905.468	904.985	997.599	986.158	967.375
Y38H6C.1	762.846	967.64	774.092	685.672	1137.67	1519.98	1203.27	1065.24	1144.49	1398.74	1556.14	1605.07	1099.05	940.074	863.801	749.142	739.98	799.416	770.587	762.097	789.593	719.583	696.097	641.335
Y65B4BR.5	1081.86	1039.57	1106.6	1222.29	1275.69	905.317	1331.64	1289.04	1206.39	887.021	904.477	924.453	1055.54	1083.44	979.735	1098.57	1070.82	1076.2	1130.34	1088.5	1100.96	1205.38	1213.58	1247.93
C26F1.9	866.007	1248.08	855.96	1246.33	1217.98	1033.69	1409	1180.65	1064.3	1022.85	1119	959.216	1640.92	1275.85	827.478	966.483	785.353	846.184	835.426	782.297	950.157	1307.25	1335.87	1095.85
MTCE.12	1027.77	1237.82	815.139	726.83	1304.41	1166.23	1243.29	1220.45	1449.48	1019.25	1015.59	1463.85	1247.11	954.24	1512.12	981.955	991.51	1109.85	655.164	869.909	920.344	758.019	640.446	782.024
Y24D9A.4	1099.21	992.514	1061.97	1234.4	1086.45	862.108	1136.01	1084.83	1038.52	841.511	862.437	882.376	979.829	1031.17	966.542	1140.55	1108.75	1048.31	1105.38	1052.27	1028.26	1248.35	1227.4	1227.46
F02A9.2	982.447	868.414	1032.67	800.29	1109.95	913.224	1129.44	1137.59	1062.83	900.516	912.786	926.369	860.088	885.522	859.631	917.373	1019.41	1010.56	1053.7	1010.23	1034.08	780.757	835.264	784.85
T05A1.2	1053.56	736.619	895.112	1074.29	1492.64	1026.21	1627.54	1424.51	1425.88	1041	1007.69	1029.95	804.952	765.753	639.153	1120.96	1163.87	875.86	872.435	897.866	915.033	949.121	1095.5	1178.26
T05G5.10	808.662	1268.75	790.817	916.226	1448.93	1006.24	1530.8	1399.31	1416.67	979.999	1013.93	1024.8	1411.58	1302	1092.67	850.313	775.625	800.049	813.155	760.107	799.189	897.843	934.461	916.372
R11D1.8	921.309	1162.74	895.945	1059.01	1229.73	955.776	1334.68	1189.7	1164.81	887.068	980.151	1000.11	1185.54	1192.15	1110.52	935.373	905.7	922.854	920.067	872.085	895.685	1080.03	1071.94	1025.06
F37C12.9	869.803	1234.87	862.442	985.644	1220.23	942.151	1292.77	1224.85	1143.08	916.729	960.327	949.399	1143.6	1249.86	1311.15	890.791	869.514	849.103	885.214	855.314	846.799	971.961	1005.09	979.877
Y38A10A.5	783.88	819.801	919.225	736.954	907.686	1382.65	935.41	922.349	865.3	1345.77	1325.67	1476.51	803.974	876.169	779.258	787.394	780.819	783.427	925.21	915.85	916.616	734.52	735.973	740.37
C36E8.5	776.693	1080.04	765.646	895.595	1286.86	1161.28	1344.73	1324.28	1191.58	1105.6	1153.02	1225.22	1114.94	1111.2	1013.99	825.883	764.272	739.924	789.101	763.798	744.04	897.641	899.532	889.612
Y62H9A.5	498.164	1224.5	448.849	580.43	1390.52	1386.2	1469.55	1332.77	1369.23	1296.61	1393.33	1468.66	1307.47	1180.87	1185.17	570.219	512.237	412.036	430.024	465.531	450.991	574.961	555.49	610.838
K09F5.3	804.417	1169.95	554.969	818.517	1328.05	969.011	1255.37	1300.5	1428.27	905.359	1062.22	939.453	1268.95	1061.72	1179.19	790.646	790.98	831.626	565.796	567.758	531.354	794.902	827.372	833.276
C34E10.6	787.592	1063.86	750.335	856.632	1307.86	943.938	1361.17	1311.09	1251.32	921.988	945.952	963.873	1077.64	1085.42	1028.51	803.61	787.814	771.352	755.996	759.785	735.224	848.704	856.835	864.358
F56D12.5	804.946	1088.77	788.43	914.418	1253.87	930.278	1334.31	1200.2	1227.11	886.843	944.491	959.502	1146.27	1129.11	990.94	814.56	806.808	793.471	810.342	774.708	780.24	902.842	930.404	910.009
Y106G6H.3	902.319	1041.36	833.338	924.163	1119.46	893.202	1239.37	1074.98	1044.03	884.503	870.767	924.337	1055.99	1062.09	1005.98	947.457	889.02	870.48	816.266	817.54	866.207	885.251	914.382	972.858
F21F8.7	450.625	1242.32	373.655	446.729	791.124	1800.89	816.631	802.477	754.264	1746.35	1811.15	1845.17	1241.07	1220.93	1264.96	464.834	444.777	442.266	370.454	377.623	372.888	454.733	446.014	439.438
T03E6.7	1037.43	856.257	583.51	1173.94	1017.74	773.218	1035.01	1048.59	969.624	756.818	787.005	775.83	885.509	837.561	845.701	1022.74	1031.43	1058.12	584.703	585.993	579.834	1195.8	1159.67	1166.35
Y48B6A.14	578.584	944.969	605.192	595.997	1008.76	1188.57	1017.1	1021.23	987.953	1094.93	1027.05	1443.72	879.025	1004.48	951.396	558.936	582.643	594.173	603.642	609.494	602.439	603.181	594.168	590.642
F56H9.2	1267.94	607.92	1010.88	1219.16	476.501	999.567	518.425	438.832	472.244	965.863	954.856	1077.98	665.177	595.408	563.175	1289.67	1276.46	1237.68	967.157	1010.51	1054.98	1184.76	1203.27	1269.45
W09C5.6	857.539	989.708	819.428	986.236	1095.2	882.957	1156.91	1105.79	1022.89	860.265	901.353	887.252	1049.86	1029.44	889.828	925.964	835.317	811.335	853.358	784.758	820.168	983.685	1000.5	974.52
Y40B10A.1	739.402	1097.49	724.638	804.548	1204.29	1040.97	1290.72	1166.37	1155.77	993.596	1095.36	1033.94	1155.35	1045.85	1091.27	757.948	724.254	736.003	741.527	692.923	739.465	830.949	794.074	788.621
T04C12.5	808.571	934.508	747.515	799.33	1316.11	1022.19	1384.77	1316.53	1247.01	951.365	982.515	1132.68	969.232	943.076	891.215	825.435	803.323	796.953	757.95	737.814	746.782	788.679	791.002	818.309
F54H12.6	643.164	1036.17	679.512	739.133	1298.2	1015.57	1343.37	1302.71	1248.53	972.325	1019.3	1055.07	1054.9	1040.6	1013.01	625.941	660.708	642.841	691.699	678.856	667.98	723.055	733.785	760.557
K02F2.2	739.654	1036.6	675.04	986.787	838.06	1229.66	877.302	836.918	799.959	1207.04	1235.63	1246.31	1078.27	1039.89	991.633	770.542	745.767	702.653	685.986	682.38	656.754	954.485	992.206	1013.67
MTCE.26	1030.31	804.525	774.545	702.547	1128.3	777.766	1059.59	1088.45	1236.87	761.725	711.364	860.208	819.003	769.291	825.281	992.966	974.999	1122.96	649.895	856.18	817.559	752.015	628.353	727.273
F57F5.1	670.699	434.695	550.237	554.99	581.651	2305.36	601.359	569.682	573.914	2235.35	2253.67	2427.06	467.785	445.281	391.018	681.295	644.319	686.484	540.434	564.319	545.959	561.763	539.062	564.144
F53A3.3	807.628	980.024	815.305	894.686	1091.04	885.021	1193.91	1080.81	998.395	847.06	883.258	924.744	1061.37	1002.71	875.997	844.745	793.492	784.648	850.63	791.282	804.002	880.146	898.878	905.035
JC8.8	1239.58	320.767	1637.39	1042.9	448.431	698.346	460.819	417.732	466.742	681.364	660.204	753.47	343.499	299.59	319.211	1284.84	1204.89	1228.99	1580.12	1646.51	1685.53	1021.41	1036.3	1071
F52E1.1	641.499	1049.7	552.559	778.289	1102.89	1002.06	1147.78	1085.67	1075.21	924.641	964.945	1116.58	1090.74	1032.36	1026.01	659.888	629.161	635.447	552.766	559.087	545.825	796.473	760.247	778.146
Y55B1AR.1	1291.49	286.82	1311.78	928.96	385.554	1084.81	396.672	383.032	376.957	1029.61	1051.11	1173.7	317.796	281.846	260.818	1341.78	1248.11	1284.58	1330.11	1250.2	1355.04	927.295	937.884	921.701
C25B8.3	1135.21	653.596	726.224	1112.32	838.99	680.949	887.737	826.056	803.176	678.213	693.518	671.118	699.972	672.095	588.721	1112.99	1118.53	1174.12	727.161	722.216	729.296	1096.96	1104.6	1135.4
M117.2	708.298	863.044	732.072	756.699	1075.62	946.624	1151.98	1069.07	1005.81	904.309	939.04	996.523	899.096	866.352	823.685	708.215	711.219	705.459	744.101	722.857	729.259	739.786	762.957	767.353
Y106G6H.2	841.597	827.356	824.565	882.515	929.724	833.637	969.052	923.583	896.536	800.713	817.114	883.085	859.833	849.527	772.709	860.28	846.231	818.28	842.607	815.151	815.937	871.836	893.787	881.923
E04A4.7	699.831	945.846	675.547	845.2	936.765	844.005	965.245	932.831	912.218	805.509	816.274	910.233	1012.88	999.048	825.609	747.474	678.394	673.626	689.854	669.872	666.916	821.807	870.75	843.043
Y62H9A.6	426.926	1031.24	394.308	465.989	1209.24	1143.94	1251.52	1202.38	1173.83	1091.58	1122.45	1217.78	1101.25	990.422	1002.05	506.382	437.239	337.158	362.758	412.739	407.427	446.952	454.878	496.136
Y37D8A.19	446.926	982.523	439.396	496.927	946.336	1162.58	1050.73	927.658	860.617	1128.01	1167.8	1191.92	1056.23	899.495	991.841	521.431	460.493	358.853	418.506	458.805	440.876	482.995	490.804	516.981
ZC373.2	369.547	970.443	333.828	427.956	1095.36	1176.85	1191.17	1078.44	1016.47	1189.59	1150.17	1190.8	1032.69	861.108	1017.53	405.445	399.078	304.118	328.641	328.893	343.95	413.937	395.389	474.543
C54G6.5	670.557	770.129	576.8	621.477	841.691	1407.8	920.848	772.562	831.664	1397.95	1409.06	1416.4	896.174	805.497	608.717	716.584	649.282	645.806	580.328	561.397	588.676	652.853	596.58	614.998
C32D5.9	603.908	741.262	820.993	602.46	719.238	930.206	708.231	732.276	717.208	918.553	875.821	996.245	714.405	707.641	801.739	599.089	608.648	603.987	801.531	810.994	850.454	599.564	605.538	602.279
MTCE.34	821.126	877.717	603.901	320.76	905.755	935.948	911.484	836.697	969.083	841.823	705.197	1260.83	903.73	480.002	1249.42	700.879	811.682	950.816	337.417	687.864	786.422	349.362	238.817	374.101
H28O16.1	553.036	881.489	533.49	613.641	1052.85	780.628	1112.64	1053.36	992.561	764.622	803.387	773.875	889.667	899.255	855.544	554.718	561.883	542.508	544.199	533.268	523.002	597.693	619.273	623.958
C47B2.3	699.764	725.34	663.364	777.507	875.751	766.675	920.231	891.112	815.91	726.889	777.857	795.279	731.326	743.924	700.769	727.12	697.369	674.803	682.342	657.084	650.666	768.988	787.793	775.739
C07H6.5	467.521	961.602	483.672	481.873	1159.05	868.887	1213.04	1112.5	1151.62	837.266	862.81	906.587	1003.46	960.534	920.817	470.787	472.78	458.998	478.42	480.159	492.436	476.715	468.486	500.417
K12C11.2	506.615	877.558	472.636	531.753	1047.77	863.246	1080.15	1044.7	1018.46	774.631	884.221	930.887	880.46	906.888	845.327	510.93	509.429	499.486	483.255	470.079	464.572	532.327	544.771	518.162
Y18D10A.19	520.079	898.582	565.165	581.554	1028.98	788.825	1199.96	1043.16	843.822	782.674	796.349	787.45	816.084	1014.64	865.017	536.629	534.201	489.407	657.744	501.31	536.442	683.525	531.188	529.951
W02A2.1	697.543	739.366	525.093	848.037	412.751	877.49	426.055	408.245	403.955	874.498	868.413	889.561	779.567	764.582	673.948	717.215	680.553	694.859	510.736	539.155	525.386	827.391	836.892	879.826
D1054.10	392.185	796.991	379.071	461.972	950.882	938.825	972.284	922.067	958.295	919.807	945.667	951.001	848.913	764.78	777.28	443.873	412.114	320.567	375.914	385.814	375.486	460.527	438.193	487.195
MTCE.21	584.003	830.424	455.457	431.686	939.432	839.46	881.913	918.666	1017.72	702.449	730.362	1085.57	911.271	677.446	902.556	549.498	580.635	621.876	326.915	484.715	554.742	461.906	381.678	451.474
Y18D10A.17	496.46	889.511	503.74	548.598	1000.79	807.707	1055.13	979.494	967.745	788.867	809.953	824.301	925.52	873.403	869.612	510.386	496.771	482.224	512.746	494.897	503.576	537.341	554.148	554.304
F09E5.15	494.974	1015.16	450.747	864.386	727.561	674.135	784.158	696.677	701.849	632.306	701.8	688.298	1055.28	978.732	1011.46	520.07	487.515	477.335	441.16	458.757	452.324	838.113	862.221	892.825
R05G6.7	516.37	815.05	486.937	559.706	950.189	776.846	998.621	958.53	893.418	744.356	795.067	791.114	821.502	836.469	787.18	522.216	523.965	502.929	505.159	476.183	479.47	553.453	575.852	549.814
C52E4.1	107.77	341.996	753.458	100.405	200.888	2896.3	209.991	202.093	190.582	2754.49	2749.34	3185.08	323.596	340.759	361.634	110.08	107.091	106.139	747.098	750.389	762.886	103.414	92.2395	105.563
M01E11.5	479.358	804.891	472.212	533.737	972.242	747.023	1033.41	934.344	948.969	700.556	774.998	765.515	869.028	800.358	745.287	480.218	472.533	485.324	479.209	465.361	472.068	535.396	537.597	528.217
K01G5.4	516.141	810.807	485.627	588.797	907.894	720.382	955.19	917.871	850.62	673.059	726.662	761.426	850.524	804.907	776.989	526.71	516.373	505.339	498.368	475.387	483.126	606.754	585.779	573.858
R08C7.3	534.8	677.111	518.935	589.602	742.571	791.793	749.845	757.476	720.393	741.104	736.082	898.193	697.291	668.639	665.404	529.562	529.045	545.793	523.068	525.779	507.957	597.105	581.769	589.933
Y5F2A.1	718.764	385.893	830.498	577.536	628.646	638.656	655.589	615.037	615.311	626.846	648.311	640.811	411.775	389.495	356.41	700.471	732.571	723.251	842.357	805.237	843.899	580.448	628.998	523.163
K08D12.3	594.436	629.903	611.523	648.84	750.346	835.314	833.827	718.277	698.934	768.04	841.518	896.383	682.32	640.057	567.333	641.244	580.209	561.855	629.577	591.098	613.894	657.47	669.435	619.613
C50B6.2	407.481	808.026	375.124	474.085	976.384	770.113	1033.25	965.718	930.181	746.423	769.413	794.504	841.543	829.673	752.861	399.485	406.471	416.487	377.455	376.406	371.511	482.801	463.944	475.512
K11G9.6	81.1291	272.403	2058.96	212.189	53.0415	1157.02	55.687	54.1182	49.3193	1060.92	1117.67	1292.46	286.547	270.076	260.585	87.1286	82.3026	73.9563	2036.88	2032.28	2107.72	213.156	223.932	199.478
W03G11.1	554.844	518.942	526.116	449.758	1099.06	737.765	1149.9	1044	1103.29	737.589	751.63	724.077	575.112	538.398	443.315	588.881	593.425	482.227	507.01	521.289	550.05	405.857	468.794	474.623
K03H1.4	546.571	491.761	601.016	457.793	656.991	853.148	687.817	646.681	636.476	851.7	816.364	891.379	529.497	468.099	477.687	584.42	545.816	509.478	608.405	579.829	614.813	453.279	452.494	467.607
M7.1	552.74	677.673	582.35	570.75	748.817	675.939	773.128	753.149	720.175	639.118	664.448	724.251	666.377	672.269	694.373	549.573	558.67	549.978	590.54	569.094	587.416	574.317	547.764	590.169
F01F1.12	451.234	675.343	451.509	575.111	762.47	759.576	799.801	772.607	715.002	753.404	778.737	746.588	692.573	688.629	644.828	463.215	460.288	430.2	451.006	457.83	445.689	557.494	589.103	578.735
W05F2.3	502.508	743.263	442.076	630.241	745.599	676.522	821.033	735.975	679.788	632.681	697.862	699.024	767.165	739.672	722.953	533.938	490.236	483.35	456.329	434.772	435.128	656.549	635.323	598.852
K01G5.7	698.976	541.669	653.12	808.4	676.983	582.444	709.851	692.417	628.682	560.675	590.038	596.618	545.81	556.546	522.651	721.544	690.176	685.209	681.037	636.453	641.871	821.461	799.85	803.89
F25B5.4	637.482	539.767	664.634	720.237	606.121	654.446	629.238	603.421	585.703	634.948	650.063	678.327	538.947	550.802	529.552	635.376	638.348	638.721	657.382	668.206	668.313	696.314	727.344	737.051
T06E6.2	439.075	710.349	368.063	528.687	879.623	720.793	928.708	887.337	822.825	697.424	695.533	769.422	706.316	735.085	689.648	458.887	431.362	426.977	380.144	371.681	352.365	531.544	523.443	531.074
T07C4.5	495.355	416.216	552.035	340.375	731.315	809.071	774.567	694.625	724.754	803.54	794.119	829.555	445.269	399.516	403.863	514.714	510.252	461.1	535.635	537.338	583.134	319.442	339.754	361.93
R53.4	481.633	729.263	440.643	551.771	797.311	678.743	827.157	793.517	771.259	658.732	668.059	709.438	753.537	720.935	713.317	494.958	476.455	473.486	444.554	440.064	437.312	532.264	556.548	566.5
ZC395.10	478.802	745.26	481.016	508.607	901.134	610.286	938.91	906.741	857.75	580.412	604.798	645.647	774.039	721.995	739.745	480.779	483.725	471.901	490.105	476.445	476.497	505.37	510.587	509.866
H02I12.1	634.6	572.997	525.099	750.09	684.84	541.54	723.51	679.669	651.34	510.529	561.128	552.964	599.308	575.264	544.419	655.635	624.672	623.492	536.031	536.851	502.413	747.156	752.934	750.181
F14E12.3	411.67	617.836	456.371	363.997	711.102	672.552	723.976	648.932	760.399	596.899	614.263	806.493	602.073	518.718	732.715	393.891	413.524	427.596	378.074	585.145	405.895	359.235	339.292	393.466
R09B3.2	391.379	796.364	365.219	424.453	955.457	686.601	1034.26	882.979	949.13	686.969	671.484	701.35	853.611	739.873	795.61	393.427	386.323	394.387	359.431	363.059	373.165	432.633	415.561	425.164
ZK829.4	587.861	591.21	552.799	655.364	628.458	543.946	646.358	628.726	610.292	541.156	555.488	535.193	610.025	611.105	552.501	608.291	596.401	558.89	556.964	558.717	542.716	632.309	659.298	674.485
ZK632.9	401.395	681.148	450.945	454.059	731.758	691.672	772.58	721.818	700.875	630.073	709.668	735.276	718.428	668.953	656.062	420.463	387.836	395.885	449.937	440.661	462.236	473.2	458.658	430.318
F26F12.1	776.421	475.262	381.57	985.152	723.886	356.225	771.626	707.014	693.018	358.131	367.364	343.18	505.489	523.076	397.222	862.024	862.781	604.459	372.856	404.945	366.909	836.035	1026.23	1093.19
T01C3.7	688.258	488.532	636.441	772.836	511.712	464.923	552.428	501.533	481.174	432.925	460.059	501.785	527.691	531.908	405.996	713.572	674.237	676.966	647.458	627.966	633.899	764.177	795.147	759.186
Y39A1C.3	526.426	582.741	496.526	585.816	667.572	618.558	686.316	670.036	646.365	598.791	610.852	646.029	605.588	600.269	542.365	535.913	523.334	520.031	506.532	487.373	495.672	591.592	598.984	566.871
Y67H2A.5	516.465	578.951	491.394	533.427	682.119	595.192	701.517	679.433	665.408	600.597	595.884	589.094	585.146	597.494	554.211	516.905	504.712	527.777	506.953	484.284	482.946	522.638	537.004	540.638
F54C1.7	676.158	399.276	624.477	561.677	518.008	432.273	521.095	535.966	496.964	436.168	442.722	417.929	415.215	399.664	382.949	655.22	686.894	686.361	644.095	627.17	602.166	539.071	585.513	560.446
R06C7.4	151.841	779.848	158.118	204.296	916.467	916.543	987.58	903.544	858.276	864.534	961.873	923.224	846.837	764.614	728.094	156.933	151.532	147.056	162.412	158.514	153.427	205.828	207.705	199.355
C28C12.2	551.988	589.067	539.223	716.565	471.211	509.037	506.916	471.918	434.799	472.241	533.96	520.91	607.613	573.73	585.858	565.997	557.314	532.653	565.961	525.691	526.019	747.669	728.025	674
T26A5.9	390.081	674.784	396.748	398.236	840.8	593.959	877.296	831.832	813.272	572.503	600.305	609.069	719.726	656.15	648.476	395.42	389.08	385.744	408.937	380.138	401.17	403.744	406.288	384.676
Y22F5A.4	1166.96	164.998	453.058	724.713	262.151	538.398	262.869	264.452	259.132	536.485	539.603	539.106	178.148	168.096	148.749	1163.23	1120.48	1217.16	460.247	438.686	460.241	726.327	711.787	736.027
Y77E11A.15	526.209	479.365	430.358	504.087	874.786	574.546	930.613	828.947	864.798	580.392	584.79	558.455	530.8	501.848	405.446	552.936	581.139	444.551	426.684	421.479	442.913	452.985	532.082	527.195
D1054.11	294.026	630.676	268.42	368.483	757.802	773.463	773.011	772.851	727.544	739.523	806.226	774.641	674.332	602.078	615.619	338.778	308.912	234.386	256.036	276.315	272.909	365.639	351.26	388.549
F33A8.3	430.029	527.51	415.243	428.879	521.638	635.069	556.413	526.105	482.394	594.855	592.87	717.483	514.304	564.274	503.951	429.619	436.269	424.198	419.339	401.64	424.75	429.652	444.802	412.183
Y37D8A.14	498.338	582.166	460.589	563.938	632.294	536.824	660.673	642.442	593.768	523.052	552.17	535.25	595.272	581.872	569.355	508.799	492.993	493.222	476.946	449.562	455.257	559.535	583.722	548.558
ZC404.8	476.39	604.672	398.521	564.391	701.187	516.995	726.146	692.285	685.129	500.062	523.115	527.807	631.391	614.396	568.228	481.319	467.074	480.777	404.529	400.351	390.682	580.662	555.151	557.361
ZK813.3	310.994	625.145	297.633	379.154	657.97	759.05	703.739	641.169	629.004	719.936	783.764	773.449	651.447	592.343	631.645	341.19	331.852	259.941	287.882	300.866	304.152	369.792	363.107	404.564
Y49E10.6	475.183	488.467	462.856	470.537	550.408	596.381	573.828	568.403	508.992	599.616	561.19	628.337	492.773	515.677	456.95	475.235	478.758	471.556	482.478	451.266	454.825	466.145	469.707	475.758
R119.4	539.51	496.897	531.899	605.167	571.936	494.569	603.954	560.584	551.27	466.213	497.397	520.097	519.259	519.622	451.811	561.871	531.896	524.763	539.469	524.254	531.975	593.137	616.02	606.345
F35C5.6	272.427	605.313	324.382	229.549	362.904	1082.29	371.005	369.757	347.95	1050.88	1104.46	1091.52	609.831	642.364	563.744	272.966	277.539	266.775	325.472	320.442	327.232	227.235	224.431	236.981
F26E4.8	446.535	559.306	424.105	522.629	671.642	564.278	696.581	699.394	618.952	542.373	567.871	582.59	568.392	573.095	536.429	460.922	448.684	429.999	440.611	415.209	416.496	519.354	530.684	517.848
F59D8.2	453.73	536.869	252.004	412.727	899.294	675.304	925.879	873.764	898.238	626.054	636.318	763.54	578.233	557.013	475.36	463.071	464.905	433.214	243.807	259.658	252.547	408.588	400.236	429.357
K02D7.3	607.392	491.848	229.665	443.907	1051.72	546.615	1123.61	976.496	1055.06	559.005	556.778	524.062	539.924	539.647	395.974	641.968	684.386	495.823	219.765	239.913	229.316	370.66	457.105	503.954
C42D4.1	550.526	383.85	595.384	724.123	314.088	744.29	308.721	309.349	324.194	744.808	716.062	772.001	401.307	368.813	381.432	550.293	529.596	571.689	579.434	592.646	614.073	696.491	727.856	748.022
F53G12.1	409.66	481.221	580.898	433.44	521.23	652.352	546.401	516.635	500.654	630.275	638.619	688.16	497.088	491.642	454.934	410.768	409.665	408.548	585.973	568.204	588.516	430.682	443.508	426.131
Y18D10A.20	529.586	521.18	549.022	490.437	673.98	450.546	700.27	664.603	657.068	453.256	452.818	445.565	539.735	500.919	522.885	536.186	550.598	501.975	545.093	545.879	556.094	479.238	492.4	499.672
W03D2.4	377.379	589.938	340.073	434.047	733.931	583.024	780.158	733.489	688.145	569.34	590.014	589.718	592.702	602.118	574.994	376.4	377.573	378.165	350.235	330.745	339.24	440.692	428.267	433.183
D2096.8	514.522	512.734	552.165	562.418	565.182	467.746	585.443	561.775	548.328	476.805	463.731	462.701	522.957	506.351	508.894	510.736	510.74	522.089	549.021	549.462	558.013	561.762	555.197	570.295
C53A5.1	419.482	604.71	359.513	437.096	679.931	592.637	694.354	689.417	656.021	580.384	591.234	606.292	618.379	613.507	582.244	438.442	417.118	402.885	361.019	355.427	362.094	424.782	431.159	455.347
T19H12.2	386.518	597.146	381.874	434.442	685.972	588.853	725.493	697.559	634.862	559.457	598.324	608.777	605.207	601.888	584.343	381.046	397.801	380.708	391.159	374.725	379.739	442.196	429.033	432.096
K08B4.6	534.371	296.4	642.97	347.911	476.007	670.964	488.162	447.122	492.738	666.719	646.544	699.63	311.694	281.244	296.263	535.232	532.083	535.798	646.002	635.551	647.357	355.876	343.575	344.282
C06A8.3	436.263	379.038	447.197	344.512	651.836	701.633	683.807	633.399	638.302	693.099	675.928	735.873	381.154	394.202	361.756	458.766	456.249	393.775	448.575	441.715	451.302	332.611	349.659	351.268
K06A4.7	724.768	384.433	389.596	581.378	398.712	477.859	372.978	393.801	429.356	494.779	469.225	469.573	464.38	338.851	350.069	725.696	696.838	751.77	351.866	387.211	429.711	608.423	577.468	558.242
R10E11.2	349.94	555.668	347.347	317.191	674.737	573.332	709.035	676.254	638.922	546.081	557.916	616	564.81	577.586	524.606	348.685	347.812	353.323	349.028	342.063	350.951	315.712	320.773	315.087
F23H11.5	483.504	524.97	453.158	487.419	555.997	552.437	611.215	541.801	514.975	534.987	543.191	579.134	519.472	540.973	514.466	474.869	484.293	491.351	459.469	447.742	452.264	485.643	480.32	496.293
C28D4.3	352.314	611.516	334.088	436.441	647.229	614.499	674.849	639.654	627.183	576.143	642.699	624.654	642.538	605.415	586.593	367.398	347.668	341.878	346.089	334.314	321.86	448.353	435.603	425.367
F40F4.2	475.851	375.584	540.52	405.987	561.688	561.384	555.165	551.83	578.07	554.599	580.249	549.305	382.41	350.237	394.104	444.523	483.985	499.046	546.76	528.047	546.751	407.522	420.701	389.739
F31C3.1	390.891	486.137	391.706	364.781	516.254	787.079	523.243	532.409	493.109	789.48	789.185	782.573	463.849	509.66	484.901	391.315	400.247	381.109	405.273	383.547	386.297	351.155	378.441	364.748
F09E10.11	363.978	530.14	626.282	291.852	277.964	700.123	262.34	245.997	325.556	650.446	667.506	782.416	449.088	411.319	730.014	309.171	350.074	432.689	578.097	653.439	647.311	278.953	287.992	308.611
ZK813.7	281.245	512.689	270.258	308.432	657.126	765.935	692.52	644.508	634.35	731.243	744.007	822.554	530.176	500.224	507.667	317.025	286.913	239.796	258.69	276.029	276.056	301.902	290.29	333.104
W02A2.7	393.102	591.405	334.759	472.414	666.724	558.895	696.988	659.815	643.369	529.855	559.128	587.702	615.604	591.436	567.173	408.728	391.271	379.306	334.049	339.733	330.494	474.483	475.934	466.826
T28D9.1	492.34	433.312	484.231	590.146	423.522	451.81	442.466	425.87	402.23	419.198	453.525	482.708	445.876	462.398	391.664	478.229	508.684	490.106	491.397	479.061	482.237	608.542	598.795	563.1
T12D8.5	105.404	187.636	761.27	143.788	102.892	1988.52	101.306	101.253	106.117	1873.74	1938.25	2153.59	184.409	182.716	195.785	110.785	101.804	103.622	774.19	756.353	753.266	145.126	142.268	143.971
C03C10.3	472.427	501.331	397.428	543.083	605.654	480.921	629.526	615.639	571.796	475.808	489.722	477.232	520.424	509.239	474.331	487.507	454.934	474.839	409.715	398.902	383.666	557.285	531.28	540.683
F22D6.2	401.889	512.143	450.775	441.783	537.581	605.722	544.545	533.394	534.804	592.608	584.506	640.052	524.37	504.561	507.498	402.114	402.055	401.498	446.081	453.337	452.906	427.656	448.638	449.055
F46H5.3	548.116	409.758	522.572	517.7	463.521	432.723	470.666	473.431	446.466	437.404	442.425	418.34	409.146	424.887	395.242	571.903	561.023	511.422	524.518	530.352	512.847	497.268	531.526	524.305
F01G4.6	417.155	557.186	400.305	471.513	636.34	463.098	665.459	636.292	607.268	444.638	464.715	479.941	567.942	565.448	538.166	422.798	419.946	408.723	405.139	399.486	396.29	463.893	473.776	476.869
T15B7.3	649.263	456.404	278.117	470.152	810.558	454.403	913.914	775.781	741.979	470.74	473.796	418.673	503.135	493.191	372.886	725.931	718.547	503.312	273.929	298.061	262.361	396.744	495.579	518.133
JC8.14	625.153	208.536	891.502	653.498	253.628	391.442	259.92	243.965	256.999	384.529	382.977	406.819	227.098	199.762	198.748	645.889	623.157	606.413	905.141	839.024	930.341	669.07	667.63	623.794
W03F11.1	543.746	350.209	629.482	580.884	385.916	452.461	419.333	385.751	352.663	449.638	453.854	453.891	383.817	338.464	328.347	560.683	526.401	544.155	648.639	622.428	617.377	615.585	560.627	566.441
F32B5.8	501.662	413.105	366.773	558.741	492.71	521.96	519.297	498.804	460.028	509.22	532.978	523.683	425.53	423.476	390.308	491.955	502.865	510.167	365.699	352.267	382.352	557.113	553.925	565.186
F29C4.2	475.827	480.248	419.793	541.937	498.968	454.448	536.431	492.787	467.686	416.571	477.535	469.237	510.75	530.54	399.456	469.7	488.572	469.211	442.194	396.706	420.479	555.598	568.043	502.169
ZC513.6	433.467	537.845	346.366	521.764	580.638	445.086	608.401	578.766	554.747	420.787	460.975	453.496	554.587	529.038	529.912	445.052	433.045	422.305	357.494	352.723	328.879	531.157	520.379	513.758
F32D1.2	350.928	566.943	310.216	396.752	648.857	568.061	725.499	615.066	606.005	574.16	526.157	603.866	663.404	529.743	507.683	391.761	358.171	302.851	323.271	317.389	289.988	415.476	398.235	376.544
C06H2.1	371.262	565.431	352.241	396.44	636.937	489.736	646.929	639.31	624.573	471.019	499.949	498.242	573.308	564.999	557.987	356.756	377.672	379.36	361.871	345.658	349.195	394.076	396.931	398.312
H06O01.1	374.482	460.985	396.158	375.218	526.538	491.061	535.476	535.082	509.057	484.87	486.786	501.527	457.076	450.8	475.078	362.796	379.331	381.319	395.229	393.711	399.535	374.521	372.324	378.808
F42A6.7	417.957	457.898	380.462	480.919	488.172	491.844	499.265	491.031	474.219	458.685	466.163	550.685	472.015	472.647	429.032	419.935	420.31	413.625	377.674	376.363	387.35	494.364	488.965	459.428
F20C5.10	382.927	525.022	353.134	383.623	629.984	503.07	610.59	586.49	692.871	485.212	504.723	519.275	541.866	520.862	512.337	361.887	391.87	395.025	316.22	393.942	349.239	384.075	408.967	357.826
Y71H2AM.5	409.228	496.452	367.662	443.753	578.939	446.167	601.669	568.493	566.655	441.494	459.035	437.971	502.969	493.718	492.669	398.427	419.722	409.537	377.204	364.601	361.181	435.378	447.654	448.228
ZK484.1	376.428	472.275	457.167	411.226	425.389	579.615	422.448	429.451	424.27	573.184	569.39	596.272	473.785	449.657	493.384	378.45	374.781	376.052	438.32	459.833	473.347	414.551	410.199	408.928
Y69A2AR.18	414.514	500.344	388.03	457.914	546.653	446.548	571.121	552.016	516.821	445.761	458.539	435.344	514.162	518.6	468.271	423.259	405.194	415.089	389.292	383.521	391.276	447.295	463.075	463.373
Y41C4A.16	377.159	566.372	191.158	279.589	1005.03	455.111	1099.46	962.66	952.977	472.239	474.324	418.772	622.104	598.657	478.355	410.506	426.787	294.186	184.032	197.392	192.051	235.746	294.522	308.499
F54C9.8	364.191	515.221	317.014	452.189	562.979	490.02	597.42	552.601	538.916	473.471	511.722	484.866	527.252	506.573	511.838	362.898	364.957	364.718	323.998	321.485	305.559	449.917	454.618	452.032
M28.5	402.948	459.973	387.584	445.206	539.631	445.559	549.524	539.418	529.95	431.91	438.665	466.1	473.164	466.518	440.236	399.024	410.442	399.378	402.479	379.727	380.547	444.426	446.711	444.482
F32D8.6	363.231	454.253	340.983	376.668	604.345	477.434	615.051	612.473	585.513	445.865	464.715	521.721	441.453	452.475	468.83	359.941	366.424	363.329	345.067	341.568	336.313	361.54	381.607	386.858
F23B2.6	334.278	474.413	319.545	370.71	591.025	526.491	600.774	579.751	592.551	503.065	521.963	554.444	514.881	481.596	426.761	342.371	327.823	332.64	326.558	311.791	320.286	391.296	360.524	360.311
F59D8.1	399.694	477.073	245.242	390.843	797.979	481.177	853.277	759.158	781.503	428.936	481.189	533.407	487.326	486.584	457.31	404.038	382.31	412.734	236.673	250.941	248.111	398.566	373.994	399.969
F26E4.6	373.895	502.958	351.015	443.591	491.995	453.27	514.146	513.408	448.43	437.869	440.703	481.238	497.005	490.24	521.631	391.702	366.018	363.964	366.236	338.545	348.265	450.509	442.797	437.468
F15A2.1	401.988	338.505	358.987	351.674	723.921	468.852	791.887	671.99	707.888	471.283	482.355	452.917	395.032	346.307	274.175	423.544	446.247	336.173	354.456	357.616	364.889	304.036	377.159	373.828
C07A12.4	280.515	383.405	315.266	253.732	415.696	616.599	422.821	431.566	392.702	606.329	592.129	651.34	354.523	411.555	384.136	292.347	281.346	267.853	318.175	314.92	312.702	252.29	256.741	252.165
D1037.3	532.392	314.873	599.35	511.171	328.79	379.819	323.512	324.849	338.008	410.373	368.173	360.912	322.493	313.678	308.447	545.438	500.291	551.447	600.345	601.108	596.596	498.856	511.807	522.85
T23G11.3	422.751	463.46	364.657	458.235	519.865	438.241	536.145	507.873	515.579	428.355	443.636	442.731	478.48	465.044	446.855	437.932	418.962	411.358	369.6	370.002	354.369	451.023	455.352	468.33
T21B10.2	374.749	428.092	358.649	389.932	526.156	438.336	541.147	534.176	503.146	425.121	458.599	431.289	434.623	424.872	424.781	378.637	384.309	361.302	366.03	353.629	356.289	380.26	389.6	399.935
H22K11.1	143.266	572.735	236.73	206.201	408.336	818.492	417.367	411.729	395.914	803.226	838.437	813.812	590.795	589.397	538.014	145.938	143.492	140.369	234.417	236.483	239.288	210.112	199.769	208.72
F44E5.1	318.125	503.433	309.562	358.767	546.436	464.354	577.467	537.892	523.947	461.231	448.728	483.104	501.549	507.461	501.289	319.436	315.8	319.14	309.456	305.072	314.156	362.487	368.409	345.405
F07D10.1	443.509	475.216	341.092	478.662	395.505	311.677	390.771	427.743	368.001	306.961	312.921	315.149	453.565	490.293	481.79	447.077	453.705	429.745	355.554	331.207	336.515	473.745	486.476	475.764
T11F8.3	442.335	404.956	374.428	533.519	473.3	378.374	503.053	465.023	451.824	367.421	402.716	364.984	427.997	391.358	395.513	462.919	429.992	434.095	385.73	376.051	361.505	545.107	530.706	524.743
T21H3.1	274.534	444.371	251.835	211.738	460.192	859.236	479.669	478.558	422.348	825.44	912.249	840.018	454.424	456.879	421.812	274.474	280.258	268.869	252.489	253.123	249.893	213.399	209.465	212.349
ZK813.1	242.522	451.013	212.149	282.054	562.076	617.161	594.467	572.152	519.608	609.314	612.178	629.991	474.33	430.324	448.386	286.159	249.891	191.515	202.533	219.363	214.55	267.366	270.501	308.296
C36E6.5	443.151	368.102	402.321	429.967	374.35	314.919	364.239	394.9	363.909	317.189	329.461	298.108	355.915	403.891	344.501	432.952	455.875	440.625	409.652	401.45	395.86	419.457	451.62	418.825
C10G8.4	529.342	286.198	568.921	548.841	270.734	343.713	285.306	258.643	268.251	369.175	324.177	337.787	303.213	243.447	311.935	565.606	491.255	531.164	556.324	553.887	596.553	568.771	513.522	564.229
F53A9.8	581.428	259.839	529.696	403.187	78.0057	391.379	82.1396	73.1187	78.7588	388.349	394.859	390.931	273.381	254.425	251.71	665.703	533.288	545.294	531.058	539.516	518.514	410.062	404.926	394.573
C14B9.10	331.861	473.572	324.695	354.196	499.442	413.606	525.458	475.371	497.497	392.99	401.041	446.787	489.325	475.849	455.543	319.515	345.809	330.26	328.47	308.165	337.45	363.131	352.28	347.175
B0244.8	362.208	451.82	302.102	447.25	489.654	405.991	517.727	483.788	467.447	382.722	429.86	405.389	470.055	453.895	431.508	369.315	355.893	361.417	312.39	301.994	291.923	452.552	451.95	437.248
F22H10.3	502.367	230.432	487.966	353.036	287.21	665.154	314.43	271.252	275.947	659.944	654.158	681.36	256.672	221.043	213.58	530.374	481.539	495.187	478.524	476.812	508.561	362.174	355.709	341.224
T25E12.5	320.915	450.083	310.667	409.967	464.691	446.243	486.199	462.484	445.391	426.5	466.58	445.649	458.404	439.379	452.465	316.331	319.214	327.199	312.358	318.735	300.907	413.563	409.127	407.212
Y111B2A.18	315.499	456.015	285.354	350.158	523.072	474.58	549.652	525.194	494.371	455.884	466.039	501.818	471.714	469.247	427.085	320.996	314.938	310.564	286.601	284.458	285.004	358.419	351.238	340.817
M03F4.2	443.183	313.059	375.057	365.445	299.012	324.357	304.783	301.411	290.842	325.597	303.904	343.57	282.34	324.506	332.332	444.225	444.269	441.055	378.826	383.014	363.331	361.101	379.083	356.15
H06H21.3	395.85	380.647	371.936	419.773	502.202	404.119	539.967	494.457	472.181	391.603	388.218	432.534	396.764	393.956	351.222	395.675	398.21	393.666	382.191	363.351	370.266	417.839	421.393	420.087
Y22F5A.5	742.201	112.464	287.966	576.328	152.858	614.883	159.546	146.742	152.286	613.499	616.598	614.554	127.079	108.245	102.068	748.884	706.649	771.07	290.631	287.039	286.228	575.679	565.914	587.39
T02H6.11	368.583	420.346	339.975	386.607	489.219	424.897	520.315	489.336	458.005	405.76	435.21	433.721	453.483	418.611	388.945	347.061	378.685	380.003	347.666	332.426	339.833	384.995	397.835	376.992
Y75B12B.5	326.396	461.738	317.739	351.811	502.056	421.266	518.065	496.757	491.346	410.593	418.141	435.065	476.408	448.097	460.709	334.599	330.884	313.704	321.402	310.129	321.686	362.623	345.975	346.835
W09C5.8	380.566	413.523	372.021	413.323	450.535	407.232	462.16	458.72	430.724	398.402	418.398	404.896	419.926	415.345	405.299	391.026	380.777	369.895	373.861	374.239	367.963	413.744	411.658	414.567
F36A2.7	373.352	417.793	346.863	405.36	457.573	380.16	475.387	465.37	431.961	374.334	383.786	382.361	423.493	414.382	415.504	377.7	384.716	357.64	345.441	347.264	347.885	401.797	407.482	406.799
F11G11.2	105.581	607.214	141.668	343.596	344.459	811.275	363.431	344.6	325.347	823.972	797.347	812.506	610.167	614.829	596.646	113.834	101.842	101.068	142.88	143.904	138.219	341.942	345.26	343.587
F58E10.3	391.859	399.02	396.416	447.368	426.321	356.798	448.361	426.254	404.347	340.989	353.126	376.28	408.361	423.562	365.136	382.431	394.619	398.527	397.663	392.933	398.651	450.741	448.008	443.355
F28D1.5	45.4492	150.041	606.881	106.878	51.7694	1711.86	56.2481	50.0709	48.9892	1691.63	1683.19	1760.74	159.364	147.412	143.348	49.4946	45.6285	41.2245	585.704	601.834	633.105	92.6352	114.238	113.76
C35B1.5	243.388	783.389	267.333	767.582	175.659	293.34	184.057	170.822	172.097	294.093	303.991	281.935	815.2	771.843	763.125	240.874	244.114	245.177	266.566	268.139	267.293	760.954	777.568	764.224
MTCE.11	455.583	403.028	378.748	267.406	440.997	423.151	406.107	441.854	475.03	375.949	369.906	523.596	391.105	302.611	515.368	420.454	437.951	508.344	266.729	411.972	457.543	295.523	224.899	281.795
Y113G7B.17	360.094	427.279	377.386	412.672	519.494	333.671	542.936	518.783	496.764	326.749	346.805	327.458	437.789	438.42	405.628	367.442	352.784	360.058	386.716	372.748	372.696	408.418	412.919	416.678
F27C8.6	322.728	475.296	284.062	387.049	461.142	388.932	465.466	455.454	462.506	370.998	401.423	394.375	483.086	460.091	482.71	321.577	314.793	331.815	287.562	294.16	270.463	387.245	388.986	384.916
R107.7	254.769	598.971	274.119	543.301	293.09	539.687	298.594	295.253	285.421	538.602	538.538	541.92	614.932	585.22	596.762	262.793	249.979	251.536	290.191	264.516	267.651	527.871	545.673	556.359
C53B4.5	389.986	367.69	223.658	246.271	861.412	398.33	924.65	820.121	839.466	414.251	395.431	385.309	411.354	406.069	285.646	429.669	430.249	310.041	210.793	234.123	226.058	207.527	256.182	275.103
R05H5.3	255.571	488.944	247.279	297.534	548.891	463.013	571.211	556.096	519.366	447.934	466.672	474.434	492.724	482.7	491.409	247.9	261.445	257.367	252.999	246.211	242.627	297.023	301.935	293.642
D1086.10	465.682	231.422	526.079	453.703	311.492	368.036	320.542	283.963	329.972	357.952	340.61	405.546	250.842	217.903	225.52	461.966	450.266	484.815	514.901	528.889	534.447	469.511	433.035	458.563
F29B9.11	383.085	398.232	349.063	409.801	425.961	357.749	444.893	437.873	395.118	349.979	363.344	359.925	380.794	395.787	418.116	396.842	385.139	367.272	365.279	339.816	342.093	416.937	413.009	399.456
Y71F9B.3	305.255	452.14	301.489	310.947	522.282	410.563	563.42	514.424	489.003	387.409	408.196	436.085	471.35	441.113	443.956	291.553	311.004	313.208	305.534	303.659	295.273	319.14	305.318	308.382
B0546.1	352.594	407.348	335.095	394.445	445.714	397.091	462.699	447.168	427.274	377.525	419.987	393.759	423.641	398.166	400.237	353.407	359.983	344.391	348.08	327.057	330.146	399.011	404.873	379.451
F07H5.5	273.393	374.098	305.443	296.318	321.194	468.964	312.562	326.183	324.837	471.824	460.785	474.283	369.216	382.764	370.315	270.746	275.866	273.567	303.948	307.665	304.716	282.619	301.236	305.098
B0348.6	425.531	341.568	405.802	480.663	434.819	308.737	461.29	428.117	415.05	296.727	314.344	315.142	361.374	347.741	315.588	440.597	425.095	410.902	411.483	397.227	408.694	470.798	471.851	499.339
F32D1.5	246.598	485.27	226.504	285.533	566.979	475.19	596.869	574.96	529.109	462.025	483.09	480.455	505.497	500.499	449.813	257.149	241.736	240.907	233.005	219.92	226.586	291.104	279.261	286.234
C18G1.5	341.196	407.085	316.499	354.197	444.469	385.172	463.674	437.309	432.424	372.353	392.393	390.769	407.034	384.478	429.744	334.389	345.034	344.167	329.637	314.993	304.866	355.699	359.881	347.01
Y67H2A.8	446.688	380.236	355.757	550.245	307.585	310.119	324.132	302.267	296.357	315.963	308.338	306.056	397.209	377.038	366.461	453.248	449.988	436.829	349.77	366.636	350.866	540.458	539.408	570.868
W08E12.7	265.708	470.26	262.384	277.288	595.126	435.448	616.846	593.045	575.486	429.264	426.456	450.623	484.062	470.087	456.631	265.729	265.624	265.772	264.323	264.802	258.027	280.753	271.629	279.482
ZK721.2	477.211	256.215	434.867	390.517	392.762	254.721	390.63	397.246	390.409	253.096	274.513	236.553	276.591	271.232	220.824	454.457	491.036	486.14	440.35	419.98	444.271	383.734	416.827	370.991
W08E3.1	266.565	451.754	270.158	272.064	515.41	446.881	547.289	507.263	491.679	434.555	450.655	455.434	470.856	433.652	450.755	266.031	262.42	271.243	270.984	263.016	276.474	279.709	269.855	266.627
F27C1.7	353.271	392.528	329.142	392.907	442.333	358.636	465.824	444.609	416.567	362.202	363.69	350.016	394.954	405.753	376.878	354.049	356.196	349.569	338.392	320.955	328.08	392.271	386.754	399.696
F45E4.2	350.327	347.653	367.589	396.865	358.589	433.246	368.172	354.648	352.948	414.285	448.758	436.696	348.468	358.364	336.128	352.178	358.972	339.831	382.628	360.89	359.249	392.736	396.012	401.845
Y73B6BL.6	343.102	390.583	317.904	374.08	458.609	360.226	483.79	438.483	453.556	349.814	351.943	378.92	404.487	391.792	375.471	343.889	341.02	344.397	316.005	320.149	317.559	374.84	376.355	371.046
Y56A3A.21	277.317	419.748	245.197	246.985	528.462	450.174	573.176	528.76	483.449	418.275	418.95	513.298	428.609	402.29	428.347	259.918	286.205	285.828	235.796	250.803	248.991	249.159	242.441	249.355
F37C4.5	544.725	106.231	738.437	441.788	159.15	341.423	169.779	155.605	152.065	332.592	351.219	340.458	110.545	108.104	100.045	568.691	572.5	492.984	757.608	728.418	729.285	438.783	453.625	432.955
T05G5.7	179.051	504.923	175.259	221.521	574.289	441.55	623.13	554.004	545.734	420.524	467.935	436.192	528.594	488.729	497.445	178.069	179.178	179.906	177.469	173.73	174.579	222.369	224.417	217.778
F44C4.3	94.9727	267.115	382.766	86.4889	173.075	1327.47	180.159	180.191	158.875	1318.53	1348.84	1315.05	270.209	267.431	263.705	95.8648	95.0586	93.9947	378.866	377.945	391.486	86.1861	83.3878	89.8928
F54D8.2	348.086	362.89	342.36	371.611	387.146	361.159	403.092	385.362	372.984	351.917	366.024	365.538	371	353.859	363.811	353.736	346.415	344.105	349.706	333.191	344.184	371.007	380.568	363.257
R03G5.1	382.985	266.433	366.299	369.94	228.599	328.086	230.187	237.769	217.842	323.962	302.536	357.759	246.6	283.705	268.994	393.779	383.956	371.222	369.075	360.93	368.891	361.557	370.851	377.41
T20G5.2	266.894	463.82	288.393	320.826	452.552	403.893	457.836	456.799	443.023	399.525	409.47	402.684	459.378	468.551	463.532	264.092	273.727	262.862	287.32	291.696	286.161	318.401	313.548	330.528
K08D12.1	323.162	412.457	319.482	384.815	439.599	344.82	471.288	446.199	401.309	326.673	355.245	352.542	420.991	415.135	401.246	341.158	320.435	307.891	334.243	312.454	311.75	383.311	395.773	375.36
W05B10.1	304.85	433.548	279.894	344.158	468.33	347.359	496.555	460.992	447.442	330.923	365.74	345.415	436.891	430.536	433.216	297.581	312.127	304.842	291.122	272.692	275.866	343.473	347.398	341.602
F18A1.7	244.136	455.189	212.192	303.836	509.195	380.753	540.162	501.472	485.95	372.109	384.607	385.544	465.977	447.602	451.988	257.16	233.842	241.405	221.185	212.481	202.911	313.602	295.434	302.472
F46E10.10	340.944	337.438	331.354	348.049	422.982	368.285	439.533	421.695	407.719	358.43	383.115	363.31	352.377	338.623	321.315	346.279	344.556	331.997	336.999	317.801	339.262	335.493	357.453	351.202
F49C12.11	215.662	505.281	200.104	239.774	523.217	439.524	562.532	516.041	491.079	424.891	421.486	472.194	529.956	510.726	475.16	215.77	211.152	220.065	201.234	187.635	211.443	228.252	247.236	243.833
F41F3.3	69.7858	219.854	61.2617	47.672	279.753	92.3938	238.457	320.606	280.196	90.2093	102.248	84.7237	178.242	233.634	247.687	65.6912	77.966	65.7002	67.2243	60.1904	56.3705	46.4366	47.625	48.9546
Y45F10A.2	310.889	387.518	299.087	393	399.335	352.166	426.45	392.217	379.339	338.345	367.503	350.651	405.269	376.465	380.821	309.928	308.743	313.997	299.482	298.174	299.604	393.481	401.871	383.65
F26E4.9	300.747	391.96	286.486	322.129	421.254	357.694	446.52	406.273	410.969	341.096	382.209	349.776	398.743	391.467	385.672	299.231	297.813	305.197	290.623	283.656	285.181	330.841	318.764	316.781
K07A12.3	318.564	368.95	309.167	350.418	457.416	345.791	471.655	432.482	468.11	340.277	360.294	336.804	389.228	371.285	346.338	315.585	313.509	326.597	308.592	302.849	316.059	352.74	353.93	344.584
C10G11.7	349.615	302.051	332.901	329.608	348.405	341.973	339.478	359.431	346.305	340.319	317.969	367.631	295.005	308.6	302.549	340.292	350.549	358.005	330.422	332.953	335.329	334.222	322.952	331.648
W09H1.6	340.247	283.078	390.648	355.468	292.452	378.344	301.397	300.917	275.043	369.4	393.16	372.473	290.603	290.57	268.061	344.815	343.028	332.9	390.064	379.451	402.428	348.344	356.489	361.572
F26B1.3	329.637	376.53	301.737	385.697	418.188	323.058	439.825	412.337	402.403	313.727	341.114	314.333	383.062	370.124	376.403	333.222	328.13	327.559	309.355	304.456	291.4	392.375	382	382.716
F58F12.1	315.114	388.683	287.322	356.095	390.44	338.765	395.616	406.48	369.224	335.862	349.095	331.339	385.167	405.726	375.155	319.292	316.02	310.031	289.145	285.284	287.537	359.328	358.653	350.302
R04F11.2	313.267	375.573	282.438	329.649	419.271	323.291	437.557	424.717	395.538	312.556	326.579	330.736	372.132	377.266	377.323	306.742	317.432	315.627	285.261	282.71	279.344	329.192	326.511	333.245
C06A1.1	328.01	359.676	304.9	361.484	437.624	324.171	456.93	433.874	422.069	318.271	331.897	322.345	371.427	362.04	345.561	329.761	328.109	326.16	311.129	302.534	301.037	357.952	359.669	366.833
K10B2.3	170.705	445.927	153.47	211.604	489.692	428.66	502.425	492.948	473.705	407.11	438.715	440.156	456.298	441.574	439.908	174.959	166.505	170.651	159.017	150.208	151.186	212.56	216.935	205.316
F08B12.4	449.243	152.337	469.551	319.019	260.823	319.427	267.135	262.253	253.082	317.878	315.72	324.682	157.568	137.442	162.001	451.592	458.168	437.968	483.23	446.295	479.126	316.387	322.733	317.938
T22F3.3	271.258	379.428	268.175	341.625	402.664	392.93	420.264	409.188	378.54	378.224	409.383	391.183	375.445	379.934	382.906	279.812	271.173	262.789	272.532	267.52	264.473	338.536	340.755	345.585
F53G12.5	283.251	393.163	244.151	331.297	414.56	321.221	441.481	415.544	386.654	298.968	327.11	337.584	405.866	394.477	379.146	284.125	285.504	280.124	239.754	245.538	247.16	330.589	339.972	323.33
C15H9.6	236.125	283.631	251.604	199.742	350.245	466.278	348.659	364.872	337.205	465.353	453.504	479.978	272.504	291.408	286.981	241.042	233.77	233.563	253.034	251.992	249.785	198.412	196.824	203.989
F57H12.1	227.648	370.459	228.066	246.56	463.09	367.309	482.283	461.036	445.95	362.662	358.52	380.744	367.752	377.061	366.563	234.824	225.615	222.504	220.739	227.834	235.624	244.385	250.07	245.226
T21H3.3	259.879	357.119	278.205	265.529	385.734	379.538	390.652	380.752	385.799	370.021	373.156	395.437	341.402	354.736	375.219	252.573	266.012	261.053	278.658	282.403	273.554	262.555	264.66	269.372
T09F3.3	246.336	375.924	233.304	294.983	431.058	362.551	459.761	429.735	403.677	350.663	374.16	362.832	393.689	370.175	363.908	258.646	237.908	242.453	239.963	230.771	229.179	301.267	290.864	292.817
B0414.3	303.969	317.194	311.801	328.328	342.348	306.024	335.294	350.66	341.09	291.311	318.843	307.918	325.323	309.482	316.778	303.439	304.5	303.967	317.819	310.19	307.394	336.878	331.073	317.032
Y57G11C.15	287.993	339.504	252.571	293.941	447.261	338.552	479.588	445.393	416.801	334.354	322.451	358.851	330.69	339.645	348.175	296.58	285.349	282.052	251.476	252.456	253.781	299.702	289.372	292.748
ZC513.7	270.405	310.803	299.38	283.848	256.088	342.2	252.931	251.247	264.086	351.68	308.657	366.265	282.989	322.405	327.015	259.675	281.571	269.968	296.474	288.071	313.595	260.641	297.274	293.629
T10H9.4	322.879	319.381	360.291	293.01	327.223	328.299	341.928	323.964	315.778	311.759	339.019	334.12	317.498	319.767	320.879	309.279	332.209	327.149	353.081	365.57	362.221	282.297	303.897	292.837
Y38F2AR.2	283.492	336.764	250.321	299.465	437.11	342.986	454.388	438.233	418.708	321.313	337.566	370.078	345.824	347.288	317.18	295.396	286.635	268.444	257.441	242.806	250.717	300.799	303.975	293.621
F54C9.3	484.452	156.897	387.668	440.706	155.087	325.36	153.495	151.701	160.065	343.559	321.205	311.315	172.688	147.423	150.579	477.091	474.267	501.998	366.049	364.039	432.915	445.595	442.518	434.007
F13D12.4	276.829	373.169	231.973	317.324	399.058	327.056	411.629	410.949	374.597	323.09	341.787	316.292	373.562	386.361	359.584	291.436	279.536	259.516	234.031	236.321	225.567	305.865	326.18	319.926
W02D3.5	369.55	297.336	312.965	363.211	284.814	324.999	273.768	291.76	288.914	327.79	337.123	310.086	331.982	302.085	257.941	394.821	355.966	357.864	299.679	318.961	320.257	352.228	365.367	372.039
Y110A7A.14	316.341	342.883	320.698	360.906	381.834	305.446	393.24	374.733	377.528	294.404	323.036	298.898	361.377	350.261	317.011	324.656	309.926	314.441	333.552	318.984	309.56	352.907	364.072	365.74
C26D10.2	266.512	346.025	256.731	275.992	414.243	357.179	437.045	412.059	393.624	357.977	355.466	358.093	343.319	354.176	340.58	270.157	264.443	264.935	265.54	253.698	250.955	271.83	275.546	280.6
ZK652.1	306.358	347.006	295.985	329.968	355.156	335.14	365.869	349.547	350.053	328.789	336.196	340.434	363.248	311.253	366.518	329.811	292.045	297.218	306.379	290.051	291.526	334.85	340.255	314.798
Y65B4BL.5	324.489	314.129	289.136	400.757	331.423	311.869	354.901	324.268	315.101	297.936	333.729	303.941	330.24	322.082	290.067	334.954	317.554	320.959	292.893	289.78	284.734	400.466	403.133	398.671
F22B3.4	257.387	366.528	226.964	310.037	425.199	356.033	457.252	416.766	401.578	341.701	380.422	345.975	387.424	363.133	349.027	265.858	252.599	253.703	239.429	228.012	213.453	305.801	314.227	310.083
Y38F2AR.9	236.179	387.408	206.181	255.644	453.778	361.994	498.001	471.417	391.915	344.624	356.423	384.937	391.192	358.314	412.717	228.535	260.477	219.527	196.324	182.571	239.649	262.89	249.712	254.33
F21F8.3	125.948	493.949	111.447	119.04	365.342	608.071	366.135	367.044	362.846	595.76	632.628	595.826	491.377	505.271	485.198	129.39	123.751	124.703	108.62	114.458	111.262	123.787	115.399	117.935
F54D7.6	287.401	344.406	232.964	280.869	391.749	343.142	436.287	358.289	380.672	336.837	333.25	359.34	377.343	340.409	315.467	295.541	281.019	285.644	233.921	220.636	244.336	282.006	296.291	264.31
F58A4.10	265.528	334.821	268.567	276.236	424.301	320.874	433.888	420.714	418.302	318.853	313.763	330.006	335.191	329.942	339.33	260.962	262.098	273.524	261.428	270.457	273.816	269.437	273.223	286.048
F57B9.6	277.845	322.57	282.698	263.662	422.941	341.383	439.461	410.832	418.529	338.06	337.618	348.471	334.296	318.395	315.019	282.942	279.589	271.005	288.537	278.06	281.498	257.326	262.25	271.41
T13F2.8	188.045	291.96	162.509	130.379	338.109	451.862	330.867	356.581	326.88	454.811	385.424	515.352	261.486	323.03	291.364	187.542	178.833	197.759	163.039	162.749	161.74	131.398	132.267	127.471
Y17G7B.20	386.015	242.795	407.994	477.946	182.443	235.962	185.18	178.551	183.597	232.911	241.136	233.84	244.003	255.402	228.98	389.908	387.289	380.846	428.31	391.837	403.835	482.252	473.822	477.763
C56G7.1	341.067	271.996	327.009	330.737	315.2	300.749	322.483	317.333	305.785	297.871	308.854	295.521	287.219	272.396	256.373	349.589	342.847	330.765	334.338	319.428	327.26	331.302	334.96	325.95
C39F7.4	278.317	302.03	319.562	266.239	322.278	339.334	330.363	318.52	317.951	326.582	323.452	367.968	296.689	294.84	314.562	272.436	284.315	278.202	307.523	317.029	334.133	264.664	260.369	273.684
T27F7.3	289.59	330.682	285.583	300.868	369.773	292.286	393.945	362.362	353.012	275.63	299.887	301.341	329.944	333.202	328.9	293.192	282.796	292.782	291.695	278.901	286.154	293.442	308.693	300.47
C02A12.4	277.215	211.734	258.326	348.69	162.513	420.875	169.667	162.135	155.736	420.229	434.976	407.42	224.403	212.694	198.104	280.76	278.385	272.501	269.549	253.526	251.903	330.412	368.028	347.629
F56C9.1	283.943	313.078	289.77	289.423	333.613	307.132	337.77	330.642	332.426	295.584	305.039	320.772	316.467	315.145	307.623	281.479	291.074	279.275	293.078	286.317	289.914	290.118	283.059	295.092
F31C3.9	285.317	270.029	260.277	206.317	426.568	341.322	505.832	337.888	435.984	333.691	400.07	290.204	285.193	306.777	218.117	259.655	283.274	313.024	302.748	247.586	230.497	177.556	235.509	205.886
Y54G2A.18	309.849	237.224	389.657	316.61	264.747	368.672	280.068	263.601	250.572	349.055	387.302	369.658	242.006	247.772	221.894	307.508	317.055	304.985	397.986	371.115	399.869	323.903	320.273	305.653
C38C3.5	259.559	341.773	271.087	232.964	380.934	315.75	396.815	383.016	362.97	300.489	306.032	340.73	345.331	337.433	342.554	259.714	268.75	250.213	269.095	269.983	274.181	225.708	235.415	237.77
F23H12.4	72.9741	214.031	71.0531	57.8308	140.762	222.717	124.499	154.705	143.082	229.533	195.305	243.313	162.947	230.657	248.489	76.3024	77.4969	65.123	80.2399	62.4356	70.4839	56.7123	58.0507	58.7293
C05C10.5	175.763	416.031	161.171	230.036	438.207	379.935	447.297	440.662	426.662	352.34	386.189	401.277	433.558	399.049	415.485	173.953	175.67	177.666	165.417	161.448	156.648	232.138	235.719	222.251
F52D10.3	305.987	259.143	253.037	290.927	291.984	236.634	292.486	303.326	280.141	237.973	235.999	235.93	248.586	256.057	272.785	305.791	314.737	297.434	254.208	246.882	258.021	291.886	292.296	288.599
F43G9.9	306.518	288.517	337.784	308.058	356.2	297.987	356.897	348.699	363.005	289.072	299.783	305.106	307.739	291.608	266.204	304.262	304.066	311.226	343.172	338.892	331.286	303.864	304.721	315.59
F28H1.2	367.448	209.117	366.581	329.908	229.325	241.435	236.541	232.698	218.736	237.673	241.81	244.822	217.521	210.896	198.933	369.424	369.198	363.722	366.627	359.13	373.986	325.047	350.874	313.804
C07G2.3	302.265	308.954	318.24	319.887	372.108	264.3	397.518	365.205	353.602	259.101	270.767	263.031	322.638	309.903	294.321	305.232	304.788	296.777	324.988	314.205	315.526	310.615	316.428	332.619
Y73B6BL.38	309.973	294.349	288.989	381.312	325.322	272.298	357.963	311.029	306.974	263.245	286.256	267.393	306.877	289.412	286.758	317.537	303.413	308.969	296.238	287.617	283.111	382.027	385.579	376.329
C41C4.19	384.232	249.492	341.681	386.17	264.504	235.536	269.125	245.1	279.287	248.373	231.91	226.324	239.672	231.404	277.4	375.139	375.745	401.812	341.503	346.723	336.817	363.971	375.132	419.407
T28F4.5	301.507	261.168	369.097	324.703	228.971	286.302	222.665	234.168	230.079	285.243	279.56	294.102	261.746	248.024	273.734	307.024	303.518	293.98	373.543	364.854	368.893	314.545	340.231	319.334
T05H4.12	245.659	328.425	233.657	260.613	392.055	315.794	407.551	398.298	370.317	313.238	325.069	309.076	341.666	334.236	309.374	238.857	247.386	250.732	242.824	226.164	231.984	267.172	259.597	255.07
K10C3.13	268.042	302.362	283.404	260.638	325.663	311.039	308.276	337.694	331.02	326.132	265.622	341.365	274.026	280.079	352.981	263.775	260.781	279.571	278.922	309.263	262.028	258.598	253.212	270.104
F53A2.6	319.254	277.513	326.444	380.659	311.787	256.457	332.197	308.169	294.994	245.087	268.829	255.455	304.457	284.184	243.898	327.883	310.84	319.037	340.003	316.83	322.499	379.982	381.674	380.321
B0336.2	235.025	313.243	230.459	225.599	353.519	339.134	371.952	352.347	336.259	337.912	319.023	360.467	313.963	320.132	305.635	238.544	235.734	230.798	226.687	229.204	235.485	228.159	221.862	226.776
F25H2.9	262.191	327.754	259.638	282.293	386.344	287.626	407.469	386.21	365.354	283.658	307.162	272.056	345.507	336.008	301.747	269.141	259.53	257.902	271.041	255.61	252.265	279.886	288.038	278.956
K07H8.10	339.144	271.92	339.445	350.712	288.256	215.129	298.575	285.517	280.677	211.83	205.491	228.067	289.139	281.484	245.138	338.449	328.454	350.528	338.259	348.929	331.147	341.03	356.225	354.882
Y116A8C.42	285.27	292.755	280.67	295.531	330.185	289.591	343.166	329.259	318.13	280.134	287.401	301.24	298.504	287.803	291.959	280.725	294.129	280.955	287.705	279.887	274.418	298.686	293.419	294.489
ZK813.2	315.653	208.983	378.848	310.837	248.814	261.724	251.582	237.774	257.087	272.07	244.415	268.686	220.016	197.265	209.669	300.599	307.779	338.582	363.618	384.619	388.307	322.077	283.116	327.318
C44B7.5	68.2842	400.406	76.4323	90.0294	455.202	521.492	470.306	449.993	445.307	494.306	522.592	547.579	422.658	369.599	408.961	70.6348	67.5394	66.6784	75.8465	77.8369	75.6134	90.708	87.1879	92.1923
R12H7.2	235.183	298.142	202.374	249.012	347.781	333.253	350.774	347.494	345.075	337.554	347.728	314.478	322.343	297.45	274.631	226.785	234.809	243.956	206.312	199.801	201.008	249.56	245.363	252.112
M163.3	74.6538	308.917	71.403	55.7876	325.535	517.755	336.188	341.945	298.472	511.591	433.033	608.641	272.561	350.071	304.119	74.7846	74.4614	74.7152	75.5518	70.3556	68.3017	60.3244	56.2351	50.8032
ZC168.4	271.049	292.044	230.902	290.029	342.778	306.8	337.373	360.355	330.608	303.268	298.815	318.319	294.967	296.619	284.545	268.193	272.614	272.339	229.377	238.12	225.209	290.95	290.928	288.21
C16C10.11	277.968	298.695	302.678	312.379	310.503	246.021	323.627	306.358	301.525	240.83	261.185	236.047	318.367	300.171	277.547	275.565	287.795	270.545	304.152	293.733	310.148	320.097	316.088	300.951
CD4.6	247.332	345.229	242.972	263.521	376.433	293.158	404.388	367.96	356.949	283.234	306.094	290.145	360.721	340.912	334.054	254.681	242.444	244.869	254.983	238.208	235.726	261.433	261.016	268.115
C15F1.7	227.781	422.575	196.404	372.456	281.158	145.996	290.777	286.754	265.944	143.641	155.774	138.573	415.192	428.113	424.421	228.376	234.222	220.744	202.147	190.402	196.663	364.362	371.506	381.5
C37H5.8	289.361	261.297	284.734	318.834	310.529	285.007	320.191	310.273	301.123	278.927	288.885	287.21	265.678	263.488	254.724	286.753	296.609	284.721	282.603	291.208	280.39	311.044	318.993	326.466
D1054.2	262.67	318.129	265.256	295.038	372.675	271.658	394.029	368.422	355.573	266.768	274.047	274.16	331.055	319.793	303.538	270.457	260.591	256.963	284.942	256.816	254.012	291.441	296.404	297.268
Y71F9AL.9	280.992	249.242	275.542	266.842	309.267	311.953	328.86	302.513	296.427	311.154	302.95	321.755	244.191	253.248	250.288	273.931	279.971	289.075	272.327	278.445	275.854	264.562	261.957	274.006
T05C3.5	272.649	291.548	283.059	295.019	346.146	250.181	354.059	345.343	339.036	245.354	248.791	256.398	296.43	298.708	279.506	274.943	271.375	271.628	284.851	276.592	287.734	292.56	294.082	298.414
M04F3.1	223.872	309.298	204.32	266.131	391.86	318.716	388.554	408.501	378.525	320.829	332.085	303.234	315.402	330.528	281.964	238.201	219.094	214.321	216.67	205.179	191.111	265.603	269.302	263.489
Y22D7AL.10	202.08	370.938	207.878	221.774	391.129	305.637	414.001	380.348	379.037	300.973	308.483	307.454	393.605	346.156	373.053	197.681	204.742	203.816	206.855	201.278	215.5	223.405	223.372	218.546
B0513.4	78.3668	429.199	78.8499	97.3038	426.438	447.94	435.029	427.064	417.22	430.594	468.21	445.015	393.624	358.367	535.607	82.1543	77.9683	74.9778	75.1028	79.9455	81.5012	96.9364	97.5816	97.3934
C09G4.3	183.9	350.268	183.389	193.553	391.521	316.439	389.91	389.681	394.973	296.687	312.824	339.806	353.125	344.1	353.58	181.631	183.941	186.127	179.58	178.705	191.881	197.157	189.34	194.162
R148.6	225.556	242.248	260.231	235.151	271.419	312.189	287.015	272.686	254.555	289.667	322.66	324.241	260.732	235.589	230.423	211.117	226.82	238.732	267.552	248.821	264.321	234.762	258.661	212.03
B0464.7	232.257	270.963	255.809	256.02	295.253	399.205	301.011	290.587	294.16	389.282	400.356	407.976	285.649	277.295	249.946	229.67	235.619	231.482	266.825	241.987	258.615	255.561	258.901	253.598
R11A5.4	226.92	280.581	220.32	221.863	298.173	367.789	308.474	298.403	287.641	374.853	373.669	354.845	292.882	286.335	262.527	239.954	232.735	208.069	220.504	219.821	220.635	208.164	226.259	231.167
K05C4.1	258.809	301.002	253.888	302.217	356.847	269.728	377.29	367.393	325.858	264.203	282.24	262.739	312.094	310.475	280.438	269.581	266.022	240.825	258.834	249.241	253.589	302.148	306.111	298.393
F57B10.14	268.113	323.083	208.978	273.243	337.386	239.835	369.318	328.642	314.198	255.364	232.995	231.146	355.527	297.813	315.909	264.17	261.699	278.469	214.33	197.173	215.429	262.617	286.128	270.984
Y62H9A.3	209.78	254.531	184.716	197.865	361.83	355.505	371.673	357.204	356.614	341.656	365.322	359.538	269.264	237.233	257.098	242.104	218.355	168.882	174.305	192.582	187.262	184.493	188.209	220.891
F01G10.1	302.322	271.477	263.297	371.209	273.387	253.802	282.2	278.333	259.629	248.288	261.843	251.274	278.333	273.803	262.296	315.481	306.579	284.907	260.667	269.932	259.29	369.93	365.325	378.373
R06C7.1	288.321	262.797	257.636	351.119	308.519	256.872	318.177	303.822	303.558	249.945	268.719	251.952	282.041	264.422	241.927	297.411	282.291	285.261	257.272	258.538	257.096	349.021	354.904	349.432
R07B1.10	484.169	90.2133	449.541	376.054	101.51	247.207	108.783	100.596	95.1529	251.76	256.976	232.883	97.4825	87.8922	85.2653	476.975	477.749	497.783	455.707	445.495	447.421	381.773	372.041	374.348
F56F3.1	190.829	318.069	181.754	196.177	426.369	349.844	446.207	414.392	418.509	344.415	349.198	355.919	331.298	321.376	301.533	192.855	190.553	189.079	179.635	180.793	184.835	191.778	196.214	200.538
ZK20.3	225.752	305.119	226.874	241.475	369.106	293.858	378.442	379.267	349.61	283.49	302.331	295.754	306.193	300.666	308.499	220.321	227.026	229.908	234.243	224.811	221.567	246.728	239.822	237.875
F39H11.5	257.726	293.099	252.941	280.489	372.179	272.687	390.564	370.345	355.629	270.949	280.474	266.638	296.249	294.916	288.133	259.064	254.856	259.258	257.479	251.383	249.962	276.031	281.085	284.35
H27M09.4	104.964	160.76	111.591	78.6527	75.438	264.8	66.8861	77.5562	81.8715	284.726	219.283	290.392	129.429	183.121	169.731	107.31	106.003	101.578	114.963	109.089	110.721	76.4256	84.4155	75.1172
C14B1.1	269.09	257.878	268.875	264.199	329.236	279.383	330.871	335.264	321.574	282.544	282.07	273.535	258.813	247.347	267.474	265.854	269.307	272.109	273.184	274.167	259.275	265.491	258.608	268.497
F54H12.1	261.426	273.109	244.779	280.805	312.166	260.276	323.895	305.488	307.114	263.84	270.45	246.536	283.295	274.736	261.296	267.696	256.994	259.586	251.125	241.226	241.986	274.169	282.681	285.564
C16A3.5	266.358	276.544	240.748	300.429	301.214	234.95	318.99	302.097	282.554	232.757	241.682	230.412	291.33	284.789	253.515	269.319	267.945	261.811	250.08	236.972	235.192	295.346	309.09	296.85
F59B1.2	128.32	125.184	420.938	133.677	112.263	724.735	105.856	117.159	113.776	646.476	770.827	756.902	117.188	131.176	127.188	126.205	131.509	127.245	419.43	405.596	437.789	137.639	132.682	130.71
W04E12.8	221.946	354.405	100.821	208.675	334.418	279.814	345.019	340.838	317.398	277.835	293.744	267.863	389.71	366.878	306.628	225.033	221.089	219.717	101.608	100.379	100.475	208.677	206.513	210.836
C15C8.3	214.099	151.053	285.888	209.417	112.888	386.185	112.527	115.955	110.182	396.48	385.114	376.962	159.213	156.476	137.47	209.441	205.407	227.449	278.819	295.706	283.139	205.082	208.823	214.345
F45H10.2	239.58	287.675	215.493	246.94	354.351	271.704	365.701	351.098	346.255	280.502	269.205	265.406	283.972	275.922	303.129	226.487	249.605	242.649	213.382	208.317	224.78	242.501	245.166	253.152
F59A2.3	321.695	236.542	297.543	370.244	241.861	189.21	249.051	244.061	232.471	186.591	196.598	184.442	239.7	237.57	232.355	332.096	314.389	318.6	306.774	297.26	288.596	367.543	365.737	377.453
C02F5.9	252.493	286.226	263.123	292.017	328.806	261.337	335.583	331.094	319.74	257.596	263.057	263.357	297.158	286.083	275.436	266.512	248.968	241.998	274.815	259.225	255.328	290.722	290.812	294.516
Y66H1A.4	323.357	226.689	326.637	362.705	230.935	184.638	256.333	219.722	216.751	164.706	178.775	210.431	241.934	242.446	195.686	318.314	332.067	319.689	329.797	319.033	331.082	367.529	371.094	349.491
ZC155.1	368.846	160.806	390.828	293.806	196.938	247.806	200.226	202.408	188.181	252.397	253.566	237.456	167.765	162.699	151.955	374.018	383.39	349.129	398.416	374.214	399.854	280.051	287.643	313.723
R01H2.6	173.419	337.54	188.303	200.018	386.285	320.288	399.357	397.543	361.957	311.715	324.379	324.769	346.842	340.267	325.512	177.522	173.009	169.726	191.19	184.089	189.629	194.881	196.41	208.764
T01C3.3	321.734	235.091	292.769	383.6	228.107	199.426	229.817	226.879	227.627	196.15	208.231	193.898	239.658	235.585	230.029	320.87	324.847	319.486	290.275	301.528	286.503	378.304	393.583	378.914
K01G5.5	366.875	194.544	341.819	390.361	208.966	172.624	216.441	209.367	201.091	172.584	167.525	177.762	204.146	202.125	177.362	379.243	358.795	362.586	345.296	339.39	340.77	383.456	391.156	396.47
K09F5.2	425.563	218.458	117.232	429.319	469.429	53.5297	497.021	452.618	458.647	52.1157	53.0992	55.3741	234.967	231.855	188.553	427.414	416.857	432.419	114.288	122.907	114.5	424.588	416.341	447.028
B0365.3	294.198	239.563	265.537	306.749	245.94	227.044	254.432	247.642	235.745	228.607	233.431	219.095	242.22	242.638	233.83	298.1	293.391	291.104	268.627	269.771	258.213	297.058	305.851	317.339
C41C4.18	326.956	213.29	317.752	349.282	211.779	201.907	206.076	218.166	211.096	190.363	190.617	224.741	203.67	236.935	199.264	320.415	315.087	345.366	328.034	324.443	300.779	312.787	333.699	401.361
T20D3.2	260.883	206.767	205.603	218.044	191.273	448.068	194.881	188.15	190.789	437.285	448.725	458.192	221.965	207.689	190.645	268.857	248.257	265.537	196.233	205.702	214.875	218.442	212.868	222.822
Y71F9B.4	248.328	266.224	235.204	253.927	301.89	281.982	320.885	289.757	295.029	295.353	280.58	270.013	287.917	259.505	251.25	260.057	245.594	239.333	240.15	228.511	236.952	265.286	234.013	262.483
F39B2.10	263.555	255.938	272.871	287.192	302.054	238.341	316.525	300.067	289.57	234.157	235.868	244.998	264.361	262.553	240.9	266.226	259.926	264.514	275.214	269.141	274.26	286.737	286.78	288.059
C33H5.12	187.984	312.224	174.226	215.155	326.961	293.493	331.852	336.88	312.151	278.814	291.241	310.424	321.844	330.455	284.372	192.242	189.333	182.378	186.281	173.452	162.945	224.197	215.112	206.157
W01A8.1	176.694	288.713	238.827	232.732	314.034	310.009	326.011	308.333	307.758	302.824	316.766	310.438	296.091	284.925	285.124	177.189	176.494	176.4	233.556	236.524	246.4	231.578	231.298	235.319
T27E9.7	339.266	203.482	334.219	361.237	214.675	177.825	221.591	212.373	210.059	176.242	173.73	183.504	207.818	203.474	199.155	332.705	342.304	342.788	333.784	332.696	336.176	353.217	353.295	377.198
K08F4.2	248.29	270.783	238.152	263.049	331.07	255.328	342.717	322.311	328.18	246.056	257.68	262.246	281.46	272.314	258.575	257.262	246.841	240.767	242.721	233.773	237.962	266.479	260.816	261.851
R01B10.1	256.397	216.849	263.359	262.827	239.858	294.817	243.88	234.811	240.882	289.855	286.884	307.71	234.156	219.606	196.786	254.73	252.145	262.317	266.752	260.313	263.012	269.329	264.09	255.062
K07A1.2	247.643	260.377	215.683	295.822	288.396	268.403	304.346	282.489	278.355	257.346	272.495	275.368	270.213	256.425	254.492	252.607	240.741	249.582	223.786	213.464	209.799	294.137	302.288	291.04
R07E5.14	191.228	293.164	192.354	196.259	346.57	298.588	359.085	348	332.625	297.863	294.317	303.583	294.069	289.761	295.663	195.036	189.256	189.391	198.171	187.541	191.351	195.996	194.128	198.653
F54D8.1	73.6349	153.887	73.0442	56.3166	69.0546	230.065	67.8788	67.8271	71.4579	241.797	201.048	247.348	122.803	166.339	172.518	76.4361	72.5718	71.8969	75.4192	71.6303	72.0831	51.9825	63.5795	53.3878
ZK858.3	190.601	275.659	173.137	227.899	331.542	325.944	352.08	331.212	311.335	310.153	323.53	344.148	285.321	282.12	259.536	190.219	190.661	190.923	176.032	174.026	169.352	238.367	224.483	220.847
K08H10.1	188.25	264.738	225.31	230.898	153.703	394.791	156.157	152.455	152.497	382.636	400.077	401.659	274.814	270.637	248.762	189.806	191.815	183.128	225.973	227.269	222.687	227.982	232.089	232.622
C54G4.8	236.893	276.665	226.411	251.806	319.678	245.013	323.157	323.241	312.636	236.988	250.666	247.384	283.69	279.228	267.075	234.994	238.382	237.302	222.75	229.274	227.21	246.758	250.167	258.493
T26H5.9	325.162	135.516	510.851	455.476	31.7797	139.046	32.0596	30.8352	32.4442	135.37	149.971	131.798	154.889	136.2	115.46	365.156	295.776	314.555	500.553	457.177	574.822	454.086	494.891	417.452
F40G9.20	280.123	142.958	308.67	247.861	112.829	181.547	96.5202	131.58	110.386	168.006	145.98	230.656	100.209	149.253	179.411	276.449	288.232	275.687	319.548	279.964	326.497	242.172	261.909	239.501
F56H11.4	307.003	254.285	228.949	386.772	217.383	192.781	231.439	211.046	209.664	189.695	195.781	192.867	262.198	254.153	246.504	313.364	304.678	302.968	224.836	230.562	231.448	391.003	379.558	389.754
C47B2.4	246.563	266.958	247.057	267.431	309.043	237.649	330.379	309.521	287.229	235.498	239.196	238.252	272.492	263.786	264.595	246.348	251.529	241.814	250.256	246.634	244.281	273.613	267.499	261.18
F55D10.2	254.804	263.31	210.313	262.132	224.194	224.523	230.608	235.609	206.366	228.674	220.744	224.153	248.744	277.623	263.562	255.581	253.52	255.312	214.251	202.883	213.804	256.729	262.2	267.466
F26D10.10	228.577	288.037	213.863	275.391	285.375	268.521	306.279	269.917	279.931	257.109	283.931	264.524	300.307	288.539	275.265	236.519	225.566	223.647	217.371	219.705	204.512	278.759	271.831	275.582
T12D8.8	196.692	289.3	215.496	203.678	326.244	291.055	341.717	323.125	313.89	285.491	298.654	289.02	300.183	285.427	282.288	197.735	198.14	194.2	231.514	207.753	207.223	207.201	204.037	199.795
F42G8.12	233.726	265.305	230.376	254.283	289.995	235.149	301.825	294.241	273.917	232.896	244.261	228.29	260.008	273.114	262.792	238.382	229.262	233.534	237.072	228.744	225.314	242.239	259.984	260.625
Y22D7AL.5	234.7	270.817	227.711	235.107	327.767	217.369	341.517	315.06	326.724	222.089	220.266	209.752	267.745	272.168	272.539	237.932	234.878	231.292	230.125	225.65	227.356	228.715	235.518	241.088
ZK945.2	239.986	264.596	245.688	268.787	301.902	239.01	313.487	293.677	298.54	234.39	244.396	238.245	282.919	262.168	248.702	238.019	236.078	245.862	246.45	241.242	249.372	273.156	272.183	261.022
F38H4.9	218.813	253.302	226.695	227.345	292.717	265.076	314.606	288.819	274.725	255.769	259.112	280.346	256.579	257.32	246.006	222.437	214.658	219.343	224.197	222.703	233.184	226.05	227.012	228.973
C17H12.14	225	247.041	211.557	207.722	304.513	227.917	304.076	306.139	303.323	229.206	226.451	228.093	250.735	249.147	241.242	223.416	229.702	221.883	205.945	210.364	218.361	206.563	199.752	216.851
R10E11.8	207.86	247.029	207.955	195.502	294.088	255.403	311.466	286.903	283.895	240.543	262.966	262.701	248.326	255.109	237.653	214.252	210.033	199.296	215.513	200.863	207.488	197.535	201.632	187.34
R02F2.1	239.143	226.338	271.223	278.125	187.429	325.761	198.42	190.026	173.841	319.552	328.124	329.607	226.454	230.869	221.692	239.789	240.603	237.036	268.543	271.971	273.155	275.731	277.613	281.032
F48D6.4	233.728	248.149	217.997	270.866	243.273	215.8	241.02	234.369	254.429	205.763	219.312	222.324	253.505	220.137	270.805	233.112	231.8	236.271	203.045	220.94	230.007	269.6	275.504	267.494
F59A2.1	242.404	254.609	224.053	262.477	290.676	247.215	298.905	293.729	279.394	234.576	263.142	243.927	264.116	255.398	244.314	247.068	242.074	238.069	225.474	225.021	221.663	266.063	257.656	263.711
F32D1.10	242.801	236.405	211.465	270.906	283.313	237.623	289.362	286.542	274.036	236.277	237.807	238.783	237.052	248.998	223.163	247.579	239.827	240.996	214.658	211.862	207.874	269.823	275.772	267.124
C03C10.1	234.475	244.486	234.928	233.026	276.209	239.036	284.733	270.618	273.276	235.606	235.383	246.118	247.161	247.174	239.125	233.953	234.432	235.04	234.555	233.761	236.469	231.551	227.644	239.884
Y38A8.2	224.291	276.229	215.411	247.502	309.434	243.525	323.873	305.079	299.35	243.816	246.216	240.543	287.805	276.731	264.151	233.437	219.705	219.732	219.904	211.528	214.803	263.85	236.661	241.996
F31D4.3	255.122	235.515	257.676	267.06	287.836	224.911	300.678	285.061	277.768	228.442	229.389	216.902	245.553	244.727	216.265	260.381	254.235	250.751	259.802	255.003	258.222	265.574	265.794	269.814
K07C5.4	314.576	182.617	318.569	337.955	190.009	179.94	190.538	186.706	192.784	182.033	179.579	178.209	181.69	187.909	178.251	312.396	307.822	323.512	322.759	320.952	311.996	328.61	338.071	347.185
W07B8.5	83.8628	220.368	247.734	92.5709	215.737	667.902	218.522	226.217	202.471	675.336	673.521	654.848	223.288	231.218	206.599	89.0115	84.1204	78.4565	243.522	260.954	238.727	94.3549	92.9186	90.4392
Y57G11C.10	217.937	240.905	227.219	217.982	299.347	257.964	313.167	295.25	289.625	260.411	255.278	258.204	244.971	247.648	230.096	224.47	217.51	211.831	228.629	225.914	227.116	212.625	219.386	221.934
F20H11.3	185.059	286.001	186.159	193.674	368.987	248.903	377.882	367.468	361.611	248.904	256.78	241.025	287.197	284.625	286.183	189.962	183.016	182.199	195.9	177.653	184.923	190.281	196.061	194.681
AH6.5	172.896	291.04	147.746	202.941	326.542	277.422	339.752	322.904	316.969	266.098	282.745	283.422	298.917	289.911	284.292	176.404	168.796	173.49	148.891	150.17	144.177	203.924	206.592	198.305
T05E11.3	207.285	215.45	212.666	208.747	242.278	256.9	248.303	243.732	234.798	262.792	253.312	254.596	209.998	221.173	215.178	204.072	208.765	209.018	211.846	215.763	210.388	205.644	206.71	213.887
F46F11.5	206.419	236.72	200.782	189.205	294.612	232.703	293.703	301.823	288.311	228.996	228.727	240.386	236.423	246.678	227.06	203.817	210.923	204.517	194.654	202.421	205.272	187.85	192.315	187.451
Y37E3.9	231.146	257.58	228.677	259.06	273.004	206.139	278.862	269.066	271.083	197.885	215.359	205.174	258.6	256.156	257.985	223.719	235.79	233.928	232.903	222.364	230.765	260.58	259.914	256.687
K07D4.3	233.684	244.25	228.719	252.698	292.617	223.333	302.248	295.669	279.935	217.759	230.539	221.702	251.716	247.001	234.031	236.206	235.268	229.578	229.09	229.1	227.968	256.409	249.467	252.218
ZK287.5	170.52	282.195	173.684	197.809	321.991	270.938	333.872	339.143	292.957	255.734	281.412	275.667	288.77	282.891	274.924	174.842	168.78	167.938	175.388	171.016	174.649	195.412	207.911	190.104
F29G9.5	210.083	267.05	217.114	220.988	317.372	248.936	333.806	316.849	301.462	243.812	253.607	249.389	275.693	262.958	262.499	207.934	208.3	214.014	220.787	214.528	216.027	217.217	217.099	228.649
T07A9.6	261.807	225.593	208.334	292.388	264.334	208.082	271.652	265.787	255.564	203.534	210.99	209.723	234.065	226.124	216.588	264.704	260.987	259.729	210.081	212.496	202.425	292.871	287.887	296.406
F58D5.1	223.693	229.579	216.262	224.238	293.548	241.383	306.465	295.259	278.92	233.311	232.24	258.598	233.219	235.747	219.77	222.238	226.993	221.849	218.901	212.506	217.379	227.776	226.523	218.416
T20B12.7	183.601	294.584	181.804	205.122	293.782	253.524	303.167	298.629	279.551	249.33	254.567	256.676	297.401	296.627	289.723	182.834	184.752	183.217	182.872	179.281	183.261	205.246	203.659	206.462
C05D11.11	258.943	220.451	215.282	248.056	298.157	220.306	304.378	303.054	287.038	224.85	225.046	211.023	230.458	225.566	205.327	262.885	260.252	253.693	221.573	212.333	211.94	245.089	242.684	256.397
Y49E10.15	198.929	267.582	194.266	223.009	298.994	255.737	317.153	283.534	296.296	240.988	252.568	273.655	283.025	262.806	256.916	211.897	182.878	202.012	208.158	185.221	189.418	229.743	229.992	209.292
C55B7.4	58.6393	403.394	15.409	58.1501	688.391	342.472	681.724	673.56	709.889	351.324	334.93	341.163	423.493	392.499	394.19	56.156	58.3645	61.3976	13.413	16.494	16.3201	57.4649	57.0965	59.889
E04D5.1	213.678	268.733	206.531	247.175	298.203	226.944	308.483	292.13	293.995	232.365	227.938	220.53	281.477	271.295	253.428	214.129	212.186	214.718	206.259	207.231	206.103	241.966	247.923	251.636
Y41E3.10	205.673	253.795	209.031	244.343	301.811	236.712	312.812	302.476	290.144	233.682	244.852	231.603	261.942	257.644	241.799	204.815	205.483	206.72	210.645	207.25	209.197	246.176	242.168	244.686
K01C8.10	230.257	239.065	246.391	265.667	288.541	216.918	298.968	278.782	287.872	219.421	223.229	208.103	249.528	236.365	231.302	240.057	224.819	225.896	244.334	249.206	245.632	256.182	269.943	270.876
Y17G7A.1	252.341	219.427	231.828	286.541	222.009	216.238	229.803	218.431	217.793	200.594	230.716	217.405	228.965	218.487	210.831	250.22	256.875	249.927	240.574	229.149	225.762	297.506	284.447	277.67
K10B3.7	298.369	170.453	300.768	287.133	192.809	177.392	194.571	195.999	187.856	184.198	184.257	163.72	174.222	174.892	162.246	303.387	306.797	284.922	313.52	289.159	299.623	275.292	289.882	296.226
T05G5.3	216.726	241.651	191.358	219.878	289.951	244.201	302.549	292.16	275.145	233.442	247.766	251.395	255.214	244.649	225.09	221.479	215.512	213.187	194.12	192.778	187.176	221	218.716	219.917
ZK381.4	309.549	188.844	265.558	332.004	195.297	184.176	205.892	187.119	192.879	176.75	187.99	187.788	199.274	200.019	167.24	302.066	309.229	317.351	265.134	267.302	264.238	338.375	329.09	328.547
F49C12.8	224.341	260.372	216.737	245.023	299.774	233.194	301.238	303.812	294.271	226.684	244.584	228.314	265.685	261.389	254.044	228.821	223.286	220.915	215.692	222.841	211.678	244.344	240.835	249.889
F35G12.10	208.793	262.306	216.165	218.084	314.077	227.324	328.63	314.308	299.295	225.08	234.549	222.343	264.334	257.562	265.023	207.044	207.923	211.412	217.996	214.093	216.407	214.663	219.267	220.323
C01G10.8	248.52	226.407	258.03	263.53	283.848	187.187	293.383	279.344	278.817	188.345	190.343	182.873	227.668	229.142	222.412	253.614	246.859	245.088	261.857	254.289	257.944	259.089	262.968	268.534
ZK970.4	215.932	234.149	205.202	208.462	281.294	228.765	301.357	266.345	276.18	226.655	240.225	219.415	246.873	237.856	217.718	209.364	216.221	222.212	204.413	206.468	204.726	212.017	208.115	205.256
T05C12.7	219.107	238.924	234.943	242.146	316.62	206.748	325.619	322.158	302.085	199.538	214.379	206.328	236.775	239.388	240.61	217.97	222.088	217.263	240.632	233.76	230.437	237.541	237.438	251.459
F09F7.2	232.495	211.41	225.018	213.49	196.624	166.018	191.911	204.746	193.214	166.832	171.718	159.506	206.657	219.957	207.617	225.289	234.651	237.544	222.682	223.284	229.088	205.754	224.441	210.274
R09B3.5	221.612	218.289	217.41	241.445	249.421	230.926	258.52	255.26	234.483	223.541	219.922	249.314	225.56	227.067	202.241	216.721	229.39	218.727	225.45	212.356	214.426	241.328	239.769	243.24
W01B11.3	311.896	162.74	301.815	325.586	174.974	161.392	177.967	177.493	169.461	158.01	158.306	167.86	170.115	171.379	146.726	309.82	302.527	323.342	300.563	300.217	304.666	321.793	325.186	329.78
C36A4.9	228.444	256.592	198.037	282.69	214.393	201.423	225.602	212.612	204.965	197.952	209.449	196.869	267.16	248.617	253.999	231.552	226.345	227.435	200.45	196.069	197.591	279.148	277.247	291.675
C09G9.6	162.414	286.188	148.83	191.385	324.442	250.184	341.269	317.789	314.268	247.467	256.335	246.749	294.468	285.415	278.681	164.936	158.518	163.788	150.874	148.307	147.309	190.756	197.154	186.246
F32D1.7	196.823	273.663	171.287	242.075	271.819	236.654	289.828	278.218	247.409	225.114	250.605	234.244	284.875	272.656	263.459	200.982	197.357	192.13	171.792	169.59	172.481	249.862	245.532	230.831
F46A9.5	170.268	243.972	185.33	181.088	258.869	287.145	273.238	255.928	247.441	285.812	282.618	293.006	249.668	247.465	234.782	172.835	172.473	165.498	187.814	186.922	181.253	182.948	179.817	180.5
W02B12.2	231.944	202.515	219.993	257.088	222.333	233.654	222.267	232.469	212.261	223.502	228.483	248.976	200.387	215.224	191.933	229.068	233.138	233.624	225.877	215.918	218.183	260.398	258.703	252.163
K08E3.5	173.207	255.727	176.869	199.294	296.077	259.103	309.787	296.044	282.4	254.382	269.924	253.002	263.648	256.869	246.663	175.446	173.187	170.989	180.205	172.943	177.461	199.81	198.486	199.584
Y94H6A.10	103.296	134.055	399.382	151.828	116.585	554.521	112.714	114.444	122.598	559.89	542.07	561.603	128.529	121.961	151.675	100.687	100.862	108.337	381.722	392.936	423.488	154.958	151.163	149.364
Y75B12B.1	189.659	277.515	167.924	223.261	279.968	213.233	282.98	270.823	286.099	206.52	216.316	216.864	282.712	270.401	279.431	192.594	184.536	191.846	169.64	169.319	164.813	222.451	231.616	215.715
F29B9.6	184.671	268.974	172.302	210.443	324.586	233.202	329.078	324.001	320.68	220.302	245.109	234.194	277.773	268.264	260.883	189.134	183.719	181.161	178.781	171.851	166.273	210.556	210.575	210.199
C01F6.9	181.482	250.109	201.022	175.83	296.938	276.429	319.011	276.697	295.104	275.595	267.074	286.618	257.329	231.034	261.966	177.392	180.23	186.825	208.946	202.566	191.553	175.978	177.446	174.067
Y79H2A.1	207.256	174.282	233.375	176.195	219.166	262.235	240.732	204.821	211.943	270.312	260.253	256.141	189.745	181.686	151.414	214.896	223.659	183.212	231.717	227.621	240.786	158.124	181.379	189.083
EEED8.7	168.518	269.239	152.975	200.282	285.449	264.724	290.976	295.749	269.621	247.437	267.079	279.656	276.435	281.162	250.119	180.026	167.223	158.305	161.562	150.581	146.783	206.78	200.608	193.457
C25H3.9	191.046	267.608	170.132	207.556	294.356	210.565	310.896	281.483	290.688	209.111	213.16	209.423	268.923	269.645	264.256	193.998	193.804	185.335	170.377	168.203	171.816	212.28	210.803	199.584
F46B6.7	233.13	228.104	225.387	253.993	237.122	207.797	241.341	233.212	236.812	209.967	206.853	206.572	234.918	232.305	217.089	237.185	232.316	229.891	227.176	224.309	224.675	247.684	253.029	261.266
F57B10.10	188.032	254.606	173.37	193.224	292.305	234.64	311.686	283.499	281.731	220.512	234.804	248.605	261.114	248.226	254.478	193.868	184.421	185.807	171.65	173.445	175.014	193.837	194.15	191.684
T10C6.5	206.646	216.966	209.063	228.203	256.106	248.003	269.052	260.278	238.989	241.394	247.005	255.609	229.305	226.244	195.349	209.581	204.132	206.224	206.404	212.507	208.277	231.179	228.383	225.049
T04G9.7	45.7483	311.241	55.556	57.43	333.136	410.112	342.439	319.532	337.435	394.005	422.371	413.96	319.096	293.658	320.969	48.1249	45.8764	43.2435	55.3027	54.3484	57.0169	61.0761	57.796	53.4181
F49E12.2	156.366	126.538	267.006	105.713	176.555	446.969	177.713	173.364	178.589	457.433	460.062	423.412	137.622	123.694	118.298	167.339	144.914	156.845	247.649	264.172	289.196	105.121	107.197	104.822
Y17G7B.21	264.296	178.561	258.592	296.985	146.087	203.973	151.846	144.253	142.161	188.696	207.974	215.248	193.394	176.548	165.741	253.617	272.671	266.6	262.205	252.739	260.832	289.199	297.191	304.563
W03C9.7	207.95	239.853	178.24	240.186	277.19	216.099	287.921	281.709	261.939	210.44	223.711	214.145	244.895	242.925	231.737	209.41	209.631	204.81	182.921	173.867	177.932	241.105	235.218	244.236
F21F3.6	212.73	203.821	256.092	238.499	204.113	248.518	220.419	202.941	188.979	240.167	254.503	250.886	211.633	208.136	191.694	218.405	213.232	206.553	255.174	250.296	262.805	235.937	237.399	242.16
F59B8.2	174.474	258.858	152.151	212.877	250.026	277.551	256.598	251.028	242.451	278.473	276.821	277.361	268.002	264.394	244.179	184.89	171.596	166.936	157.824	149.926	148.702	213.301	214.208	211.121
F14H3.6	163.363	241.291	138.652	217.901	259.675	253.93	265.924	258.465	254.636	249.508	249.945	262.337	252.957	246.963	223.952	171.132	158.918	160.04	138.955	140.549	136.452	214.94	225.759	213.005
Y119D3B.15	168.303	267.504	179.527	167.652	285.409	248.473	303.807	278.672	273.749	228.086	239.893	277.44	278.325	251.453	272.732	159.099	168.452	177.357	175.617	178.298	184.666	174.827	164.668	163.462
T05B9.1	196.296	238.66	186.07	209.604	280.368	219.686	289.651	280.376	271.077	214.36	222.803	221.896	248.422	233.225	234.334	196.395	195.586	196.908	184.412	184.556	189.241	216.462	208.437	203.911
R12E2.3	220.314	229.55	215.533	246.877	267.031	195.804	274.315	261.625	265.154	195.302	192.937	199.172	237.106	227.756	223.787	222.106	214.559	224.276	208.944	215.776	221.881	247.922	243.109	249.601
W08E3.3	207.384	245.313	214.242	222.43	266.272	200.503	273.831	262.665	262.321	200.365	202.185	198.96	254.729	233.032	248.179	203.102	207.006	212.043	217.876	206.263	218.588	219.091	218.243	229.956
W08F4.3	185.185	249.793	171.368	209.212	299.744	239.284	315.262	305.063	278.907	225.011	245.442	247.398	259.696	243.992	245.691	191.219	183.326	181.01	178.406	167.636	168.063	217.39	204.136	206.109
W02F12.3	180.256	260.041	153.682	221.989	279.726	258.759	294.45	277.78	266.948	247.397	266.53	262.349	263.558	255.532	261.035	180.94	182.204	177.624	156.643	154.293	150.111	227.007	219.636	219.324
C28H8.14	223.94	227.552	183.409	285.252	169.125	200.206	166.665	172.042	168.667	188.278	221.398	190.942	228.842	185.678	268.135	215.939	235.079	220.8	175.137	197.056	178.035	288.093	280.568	287.094
C44B12.2	233.027	155.971	237.525	174.707	179.317	156.699	173.895	189.765	174.291	159.159	159.704	151.235	142.125	157.407	168.383	221.835	236.314	240.933	232.834	240.977	238.764	172.279	183.324	168.518
F41E6.18	304.361	167.48	282.216	271.265	171.871	148.79	188.509	161.693	165.411	146.998	131.42	167.953	156.74	153.85	191.852	295.682	298.05	319.351	282.891	280.337	283.42	268.713	254.047	291.035
T12D8.6	215.696	212.155	216.858	216.31	248.903	219.651	258.714	242.014	245.981	211.333	224.023	223.599	219.263	218.383	198.819	218.636	210.248	218.205	229.49	205.681	215.402	215.456	221.023	212.451
T28B4.3	257.177	105.799	323.336	194.38	190.402	190.938	198.145	188.153	184.908	179.808	200.816	192.191	116.123	98.2248	103.049	244.307	266.695	260.529	323.363	308.65	337.995	183.879	210.954	188.306
Y48A6B.3	327.384	141.103	311.143	339.376	145.396	128.861	145.222	151.962	139.003	128.84	118.656	139.087	147.692	148.397	127.22	330.134	325.998	326.02	315.498	310.127	307.804	328.267	347.865	341.997
C03B1.12	202.534	205.943	173.696	202.227	243.524	238.698	242.275	253.146	235.15	234.201	235.042	246.853	202.881	217.075	197.872	203.399	199.057	205.147	177.402	174.737	168.949	201.657	200.564	204.459
D2030.6	382.192	111.595	290.048	426.884	97.242	109.672	99.0462	95.5258	97.1539	107.224	117.638	104.154	119.031	117.714	98.0395	397.11	380.1	369.366	296.638	292.057	281.45	416.246	432.107	432.3
Y71F9AM.6	158.634	246.024	151.062	144.701	349.192	245.633	356.764	360.204	330.608	240.785	243.097	253.018	244.452	242.686	250.935	154.851	163.366	157.684	151.947	150.698	150.541	150.35	139.173	144.581
C09H10.3	233.629	206.897	223.338	245.421	231.977	182.953	238.996	233.795	223.14	182.573	188.705	177.581	212.504	213.304	194.883	231.039	235.07	234.777	230.281	215.865	223.868	241.332	247.047	247.883
F22A3.6	130.319	237.747	85.8124	86.4503	484.78	297.521	512.699	472.663	468.98	285.74	306.458	300.366	252.187	229.42	231.633	132.444	126.299	132.213	87.9204	85.1304	84.3863	91.0023	86.5641	81.7846
Y22D7AR.10	245.986	227.816	199.736	304.314	165.47	158.127	184.408	149.934	162.067	177.593	151.964	144.823	253.486	196.504	233.458	268.117	221.484	248.356	197.952	183.425	217.831	320.465	309.067	283.409
C16H3.2	244.264	164.191	87.8445	183.188	198.913	318.819	206.891	199.525	190.324	313.67	328.249	314.537	168.58	171.211	152.783	238.762	237.522	256.509	84.9213	86.0363	92.5759	190.201	180.854	178.511
ZK858.10	179.942	239.587	165.018	177.81	283.183	233.049	289.176	259.23	301.142	237.004	218.316	243.828	225.046	221.622	272.093	175.895	177.408	186.523	160.485	181.919	152.649	192.611	165.654	175.164
C52E4.4	180.796	247.771	188.87	204.898	288.719	226.7	305.012	291.304	269.841	225.312	230.801	223.988	260.458	249.389	233.465	185.904	182.226	174.259	194.326	186.573	185.711	207.932	202.061	204.7
F09G2.9	177.755	229.563	176.669	177.285	258.77	249.06	259.006	264.836	252.469	243.28	237.257	266.641	232.635	223.968	232.086	169.731	181.573	181.961	171.641	176.61	181.756	177.475	176.592	177.79
C36B1.4	199.906	229.965	192.892	220.793	276.634	206.429	295.154	271.762	262.984	204.186	213.388	201.713	249.781	230.51	209.604	206.394	195.083	198.24	200.18	191.562	186.934	221.23	222.804	218.346
T02G5.9	219.811	217.911	218.603	246.486	255.475	195.726	268.729	251.572	246.122	196.646	200.857	189.676	225.141	217.646	210.945	227.472	216.774	215.187	221.472	217.43	216.908	239.912	246.553	252.993
C16C10.3	295.67	158.761	228.033	359.656	158.841	166.073	162.111	152.905	161.507	161.741	170.156	166.323	171.419	165.411	139.452	305.497	290.754	290.759	231.482	232.45	220.167	354.974	357.987	366.007
F58B3.9	146.402	175.64	125.151	141.616	172.85	286.961	168.845	187.31	162.394	293.345	252.069	315.47	160.924	192.573	173.423	151.394	142.806	145.005	128.109	119.208	128.136	144.314	144.836	135.698
W05H9.1	150.738	132.941	224.252	194.832	83.9015	280.237	86.8876	82.3931	82.4239	282.867	269.199	288.645	135.732	127.469	135.623	142.108	151.463	158.643	215.678	225.872	231.205	193.789	191.567	199.138
F54D5.8	184.243	197.958	213.651	190.509	243.197	252.638	253.863	236.442	239.285	241.638	255.28	260.995	206.975	198.87	188.03	189.56	182.993	180.178	211.95	209.905	219.099	191.605	189.663	190.259
C36E6.3	229.035	178.661	206.114	227.256	176.822	122.077	174.946	184.174	171.345	125.066	126.694	114.471	168.331	189.89	177.761	212.092	239.683	235.33	206.299	200.615	211.429	224.901	236.187	220.679
C01G8.1	187.232	242.318	173.66	236.567	247.384	199.399	253.684	253.044	235.423	192.517	207.724	197.955	244.271	237.71	244.974	188.437	185.042	188.216	175.2	176.223	169.558	241.592	240.7	227.409
C41C4.8	233.971	184.788	234.141	258.708	226.158	179.847	234.646	226.058	217.769	175.456	186.487	177.597	189.157	188.243	176.963	234.609	235.189	232.115	237.974	233.815	230.634	259.351	255.044	261.73
Y57E12AM.1	184.329	220.351	176.42	190.412	243.877	230.554	242.894	250.291	238.446	226.425	229.037	236.201	233.726	219.344	207.982	178.474	189.971	184.542	174.908	174.74	179.613	187.449	193.596	190.192
F45H10.3	203.714	212.819	194.45	215.215	221.155	208.61	230.27	225.609	207.587	208.259	214.869	202.701	214.135	212.159	212.162	196.065	211.006	204.073	200.906	186.965	195.479	216.295	213.553	215.796
C07D8.6	147.231	242.016	110.292	219.705	292.761	236.176	307.788	303.366	267.129	235.82	241.123	231.583	250.992	246.168	228.889	153.954	145.437	142.302	113.018	110.425	107.432	223.39	218.598	217.127
C47E12.5	187.902	213.641	192.001	212.455	254.669	254.218	262.161	252.35	249.498	255.122	256.743	250.79	222.277	213.239	205.406	190.623	187.518	185.564	188.328	195.697	191.977	211.394	207.872	218.099
F56H1.4	186.162	244.497	194.624	199.072	266.646	213.808	278.175	268.727	253.035	214.599	217.101	209.724	244.927	246.278	242.286	189.62	187.569	181.297	203.404	189.659	190.809	199.047	196.825	201.343
C08H9.2	236.203	184.222	202.626	244.162	216.717	192.031	220.709	217.238	212.202	191.14	190.921	194.031	181.966	191.111	179.589	238.516	234.821	235.273	202.644	206.089	199.143	239.127	241.819	251.539
C27A2.3	172.883	220.659	166.107	194.446	267.732	230.33	279.08	263.725	260.391	227.553	234.345	229.093	225.489	217.361	219.127	171.94	169.532	177.177	167.958	166.344	164.02	192.453	197.946	192.937
R07G3.1	193.682	199.891	209.54	193.136	227.586	221.92	234.399	223.577	224.781	225.588	217.659	222.513	193.516	194.983	211.174	184.673	193.467	202.904	206.227	215.387	207.004	195.54	185.287	198.58
F23D12.11	342.615	90.4465	246.49	246.955	198.823	181.349	208.939	173.917	213.613	195.262	178.444	170.34	99.4551	82.4834	89.4009	361.997	350.286	315.562	229.272	239.295	270.903	224.257	254.92	261.689
Y17G7B.7	180.275	226.594	192.937	175.152	248.026	208.668	249.005	249.686	245.387	203.877	215.224	206.903	233.822	219.743	226.216	177.567	186.605	176.654	194.398	187.626	196.787	174.931	176.33	174.195
M18.7	159.767	230.949	156.368	156.379	292.428	222.613	299.306	293.896	284.082	216.438	216.382	235.019	230.348	234.7	227.8	158.812	158.831	161.657	158.027	154.716	156.361	157.572	155.987	155.577
C52E4.3	181.064	225.259	188.054	186.208	258.962	222.485	268.058	249.88	258.95	227.049	216.661	223.745	230.707	216.455	228.616	180.168	176.418	186.606	187.786	186.898	189.477	193.949	183.005	181.671
B0205.7	195.838	214.663	209.789	193.487	243.958	196.72	248.687	246.704	236.482	196.552	191.618	201.989	217.595	206.807	219.586	190.074	199.879	197.562	208.445	207.552	213.369	191.947	196.166	192.346
Y51H1A.3	213.109	206.465	207.049	245.875	213.067	178.611	228.553	213.1	197.548	173.481	189.843	172.51	205.577	214.528	199.291	217.495	213.593	208.238	220.509	192.931	207.707	240.172	254.579	242.875
F53F10.4	167.062	209.783	206.604	164.874	217.713	265.876	222.605	218.668	211.867	262.679	248.027	286.923	206.284	201.153	221.912	164.476	170.937	165.773	203.095	208.601	208.115	165.135	162.136	167.352
MTCE.35	224.537	227.632	168.592	133.535	231.644	211.258	215.016	233.326	246.59	191.565	183.283	258.927	224.4	173.649	284.846	204.806	215.688	253.116	113.535	193.064	199.176	139.913	113.741	146.95
Y18D10A.11	206.101	222.536	189.095	229.743	272.267	178.661	278.733	271.907	266.161	176.685	183.44	175.858	231.215	222.914	213.478	209.513	207.18	201.609	192.002	183.477	191.807	229.533	233.428	226.267
Y57G11C.12	179.332	216.222	189.035	194.665	237.989	216.361	254.274	231.283	228.41	208.664	217.451	222.967	220.738	219.115	208.815	178.059	184.24	175.696	191.319	183.653	192.132	198.869	199.408	185.718
F23F12.6	210.811	208.517	211.35	227.521	245.554	194.036	252.804	246.473	237.386	194.526	199.43	188.153	217.673	197.532	210.347	212.553	209.855	210.027	214.501	208.181	211.368	223.238	224.236	235.088
C17G10.5	147.554	235.037	97.3179	157.123	201.447	344.84	199.837	204.051	200.453	348.178	351.758	334.585	251.359	232.52	221.231	153.876	149.194	139.592	100.66	103.129	88.164	159.476	156.486	155.408
F16B4.4	242.78	96.5591	345.198	264.655	187.043	211.361	202.888	178.167	180.075	233.185	211.758	189.14	101.589	106.141	81.9472	263.673	263.389	201.277	336.628	318.375	380.59	231.582	266.407	295.976
C41C4.20	262.82	168.911	249.498	250.443	183.568	135.755	184.867	178.573	187.262	118.175	140.725	148.364	169.997	158.348	178.388	248.151	256.357	283.95	250.891	248.147	249.457	278.98	234.273	238.075
F01F1.8	208.111	209.028	208.693	225.192	258.309	188.194	265.931	259.044	249.952	190.374	194.416	179.791	213.479	204.014	209.592	206.879	207.509	209.945	211.477	210.307	204.296	217.95	226.312	231.313
Y57E12AL.6	186.887	242.108	177.457	205.488	256.854	214.085	280.332	245.454	244.776	215.613	223.063	203.577	248.341	225.307	252.676	189.802	183.534	187.326	181.413	175.788	175.169	206.107	206.53	203.827
T19B10.4	139.295	234.616	139.641	141.702	282.377	223.986	290.83	274.348	281.953	216.65	206.601	248.706	238.062	245.885	219.902	135.49	139.948	142.447	130.847	144.161	143.915	142.515	143.93	138.661
Y51F10.2	111.86	280.676	110.101	145.032	287.418	256.14	288.4	289.019	284.836	244.068	261.644	262.708	274.638	271.584	295.808	111.425	112.714	111.44	111.51	110.756	108.037	146.08	146.617	142.4
Y62H9A.4	209.981	150.547	192.634	208.873	241.87	214.483	245.496	244.766	235.347	206.415	215.81	221.225	157.988	144.912	148.742	250.63	206.511	172.801	179.061	201.681	197.16	194.04	202.543	230.038
K10D2.2	176.533	234.701	151.775	193.342	251.631	215.138	256.63	252.021	246.242	210.036	217.011	218.365	238.046	231.438	234.621	180.456	174.315	174.828	148.373	155.128	151.824	192.539	192.436	195.052
C37H5.6	240.076	162.037	260.398	274.366	166.811	183.912	177.031	162.222	161.181	183.433	185.473	182.829	169.399	162.413	154.3	235.894	244.818	239.516	259.449	261.189	260.556	268.446	270.033	284.618
F58D5.13	184.991	194.069	210.851	131.888	213.526	236.159	199.383	217.867	223.328	246.545	173.657	288.275	176.844	163.38	241.984	170.029	188.342	196.6	143.425	267.264	221.864	118.896	126.711	150.058
H21P03.1	188.053	210.777	201.86	208.892	238.75	211.351	244.735	233.363	238.151	213.133	213.477	207.444	216.093	207.946	208.292	179.15	191.829	193.181	205.261	195.985	204.334	204.079	203.387	219.21
E01A2.6	220.436	178.645	209.042	240.556	201.446	172.827	204.83	201.68	197.828	171.217	174.415	172.851	180.941	175.507	179.487	223.297	219.246	218.764	210.889	207.143	209.093	245.034	236.416	240.219
C34B2.8	173.013	224.778	172.644	187.06	255.381	191.48	261.572	257.024	247.545	190.17	195.498	188.771	227.423	229.382	217.53	177.953	170.318	170.768	178.293	161.931	177.707	188.634	186.61	185.937
C30C11.2	196.502	225.7	197.506	210.342	257.403	188.679	271.946	249.311	250.953	186.586	196.7	182.75	229.494	221.294	226.313	197.43	194.593	197.483	203.386	193.678	195.456	210.168	206.459	214.399
F43E2.8	233.261	130.971	268.283	225.902	181.042	232.177	189.192	177.764	176.169	229.529	240.254	226.749	136.786	136.034	120.092	236.673	231.42	231.689	270.837	266.874	267.138	229.078	219.738	228.891
ZK652.2	208.087	212.68	160.557	208.834	230.839	192.783	238.663	235.667	218.186	210.293	186.239	181.818	233.089	194.746	210.204	206.082	210.372	207.806	159.155	157.997	164.52	186.985	197.823	241.696
F11H8.3	254.065	187.511	133.507	230.432	366.142	132.116	390.273	346.174	361.978	132.677	136.236	127.435	205.792	208.642	148.1	277.115	259.719	225.361	131.041	136.465	133.014	208.668	241.913	240.714
R74.3	129.05	203.719	155.077	130.539	208.657	271.453	212.422	208.335	205.214	271.791	270.641	271.927	203.551	204.506	203.099	125.491	129.617	132.042	157.362	154.66	153.208	131.068	128.616	131.932
C14B9.4	236.675	177.467	204.871	252.596	213.18	175.742	221.879	209.699	207.961	179.308	178.629	169.289	179.793	183.449	169.158	243.084	232.695	234.245	212.495	203.098	199.02	253.32	251.932	252.537
H02I12.5	288.791	143.525	232.996	332.096	151.555	120.613	158.974	146.981	148.71	115.157	126.061	120.622	150.111	140.828	139.636	289.543	285.769	291.061	237.614	238.991	222.383	333.878	333.609	328.8
K07A1.12	171.628	215.641	168.367	185.939	261.016	221.056	262.18	267.95	252.918	219.794	221.153	222.222	214.009	220.658	212.257	176.701	173.069	165.114	172.673	166.605	165.822	183.617	187.566	186.634
Y56A3A.19	186.281	216.396	175.271	203.917	239.833	201.442	262.922	228.091	228.485	195.628	203.136	205.561	229.587	223.484	196.116	188.895	185.063	184.885	169.485	175.309	181.018	207.755	200.29	203.708
F23C8.5	176.651	221.432	174.625	197.454	255.174	205.781	265.875	262.784	236.864	197.362	217.957	202.026	227.815	225.11	211.372	176.018	183.686	170.25	176.917	176.425	170.534	198.341	195.218	198.805
F39B2.2	204.066	207.396	199.853	228.501	225.006	194.322	240.246	223.711	211.061	187.9	200.993	194.073	225.722	210.543	185.922	214.446	204.087	193.664	204.574	192.944	202.04	226.003	236.467	223.033
C48B6.10	164.339	200.148	160.95	171.736	224.698	246.081	228.775	216.804	228.517	230.299	242.082	265.862	218.244	186.15	196.051	160.839	167.918	164.259	154.095	161.923	166.831	179.793	180.833	154.583
F59F4.2	180.381	189.291	148.998	192.922	206.566	222.707	210.635	203.126	205.936	209.989	217.507	240.626	185.461	197.797	184.615	172.143	185.385	183.616	157.036	143.518	146.439	196.764	189.386	192.617
T23G5.1	183.173	218.049	163.036	201.934	264.782	206.237	270.072	271.315	252.958	204.854	212.116	201.741	222.443	217.811	213.893	192.106	181.091	176.321	170.625	161.69	156.793	200.285	203.142	202.376
Y51F10.7	40.3876	239.901	64.6425	66.6063	137.486	438.188	152.49	134.529	125.439	435.381	453.167	426.015	257.493	231.776	230.435	42.6542	41.176	37.3326	62.2807	66.1931	65.4536	70.2647	62.9262	66.628
F57B10.12	173.844	237.086	165.333	203.661	235.158	189.515	243.25	228.594	233.63	183.077	194.6	190.869	240.024	233.306	237.928	179.066	170.476	171.991	166.486	162.255	167.258	206.447	208.649	195.889
F57C2.4	166.04	212.79	156.511	156.467	219.459	259.461	238.808	214.425	205.143	257.452	250.109	270.823	246.392	182.122	209.856	183.576	177.107	137.436	146.007	165.193	158.332	150.005	150.912	168.483
Y54G2A.23	175.099	202.434	183.797	183.757	228.488	216.32	237.131	222.252	226.081	201.844	217.703	229.413	213.751	197.217	196.333	169.64	178.956	176.702	178.435	176.181	196.775	190.888	179.63	180.753
F11C7.5	210.414	209.802	221.859	189.617	197.706	140.109	214.88	193.494	184.744	142.825	139.383	138.117	198.322	204.837	226.247	210.101	208.037	213.104	223.281	225.231	217.065	179.952	192.169	196.73
F43E2.7	139.522	238.033	138.551	164.18	255.546	238.446	274.644	249.188	242.806	238.265	236.618	240.456	240.61	243.464	230.025	154.009	132.818	131.738	137.768	135.188	142.698	173.417	160.467	158.657
T08A9.12	85.9238	208.02	134.015	195.626	89.738	454.805	88.2731	91.8989	89.042	481.856	440.454	442.106	213.704	201.701	208.656	85.0301	81.2972	91.4441	131.647	138.188	132.211	203.359	192.417	191.101
F56D2.1	204.604	202.075	190.901	227.143	218.451	178.658	224.583	221.137	209.633	178.33	181.632	176.012	203.306	201.316	201.604	210.676	202.45	200.687	197.155	194.245	181.303	222.333	226.46	232.637
Y59A8A.3	193.968	205.484	178.239	200.129	253.348	182.249	264.479	244.349	251.217	175.593	184.592	186.561	212.735	195.775	207.942	188.24	194.213	199.449	178.395	179.129	177.192	202.962	194.669	202.756
C06A1.12	298.186	135.823	238.464	320.132	127.583	119.917	130.458	123.84	128.45	113.711	123.504	122.536	132.307	128.642	146.519	304.965	286.585	303.009	230.443	243.938	241.009	336.224	307.148	317.023
Y71H2AM.4	211.147	203.415	189.338	221.452	206.723	161.585	219.66	209.746	190.764	159.095	166.853	158.809	209.509	199.784	200.952	203.785	219.056	210.599	195.776	188.848	183.391	227.847	222.653	213.857
T21B10.7	186.711	200.028	205.189	206.833	253.883	187.928	262.592	250.053	249.004	185.807	189.014	188.965	206.566	198.546	194.972	186.585	187.904	185.644	205.103	202.693	207.771	207.581	204.132	208.788
T20F5.2	174.501	225.657	178.931	202.448	253.378	193.451	265.083	246.439	248.612	184.805	198.738	196.81	241.334	226.074	209.564	176.45	172.803	174.252	183.927	174.676	178.191	200.91	206.499	199.934
Y105E8B.1	221.779	150.722	205.972	185.343	164.297	141.407	164.308	170.497	158.086	143.718	146.186	134.317	149.79	155.197	147.179	210.579	224.379	230.379	207.627	203.434	206.855	179.423	194.566	182.041
C50F4.7	118.807	144.401	233.981	115.709	119.744	462.549	120.832	123.593	114.806	460.181	458.429	469.035	148.747	142.221	142.236	117.828	119.682	118.911	239.809	231.004	231.13	113.153	120.677	113.296
T25C8.2	175.499	136.009	182.519	114.678	220.907	285.524	223.787	231.433	207.501	287.172	290.373	279.029	135.034	145.145	127.848	170.508	175.489	180.501	187.999	179.717	179.841	119.179	116.797	108.057
F54A3.3	191.842	210.031	205.46	209.393	248.419	168.874	255.134	236.436	253.687	169.474	171.214	165.935	216.825	204.677	208.592	184.863	201.795	188.868	215.437	203.322	197.622	211.057	202.523	214.599
F54D5.3	158.441	187.612	150.192	142.399	174.848	296.978	177.568	173.935	173.041	292.4	307.897	290.637	191.267	190.182	181.386	158.519	154.016	162.787	147.606	146.974	155.996	134.876	148.826	143.495
K12H4.5	189.899	201.821	170.626	201.854	225.461	193.278	243.767	219.055	213.561	193.106	191.629	195.101	206.728	197.492	201.242	192.591	190.685	186.422	171.119	168.48	172.278	205.074	197.198	203.289
F41C3.5	130.137	187.422	136.422	88.4267	296.741	247.578	301.823	305.05	283.351	246.244	250.223	246.268	194.926	187.42	179.921	123.772	129.562	137.077	132.188	134.814	142.266	85.1408	92.8198	87.3195
R05F9.10	170.497	203.902	176.571	179.754	247.152	207.233	254.132	243.99	243.335	201.428	210.725	209.545	202.162	210.626	198.919	165.715	173.562	172.213	182.319	174.059	173.335	180.578	176.304	182.382
Y76A2B.1	210.882	178.73	199.948	230.038	194.308	191.682	205.217	193.861	183.847	183.337	197.906	193.804	185.521	180.558	170.112	218.006	214.978	199.66	202.462	198.594	198.787	229.777	233.097	227.24
H31G24.4	162.36	226.16	139.32	175.009	272.814	179.293	274.195	262.57	281.677	176.845	177.085	183.95	227.351	220.235	230.895	156.829	163.819	166.433	138.417	137.48	142.063	177.419	174.205	173.404
T05B11.3	162.618	206.293	175.609	167.731	246.938	198.095	247.766	251.396	241.652	197.16	199.799	197.327	202.413	202.116	214.351	160.366	161.186	166.303	168.879	178.604	179.343	164.286	172.196	166.711
F52E1.14	194.128	204.733	129.397	197.037	146.349	293.372	146.615	140.915	151.517	303.124	294.668	282.323	209.532	201.779	202.886	192.549	188.878	200.955	127.245	131.37	129.577	190.267	194.416	206.428
K08F4.7	20.0453	546.407	34.798	584.059	30.492	106.616	28.6126	29.8678	32.9955	108.177	109.013	102.656	537.659	534.498	567.066	18.8607	21.4751	19.8001	35.7901	36.003	32.6008	544.037	604.274	603.867
T28H10.3	208.737	132.396	227.229	214.453	104.235	243.796	104.296	103.114	105.295	253.211	243.03	235.148	132.42	123.844	140.924	208.22	204.245	213.746	221.632	232.377	227.678	210.459	211.615	221.284
T21G5.3	264.133	154.91	237.421	286.289	161.477	126.924	169.338	152.058	163.035	126.304	132.782	121.687	172.233	161.43	131.067	269.977	261.398	261.026	235.781	237.842	238.641	288.582	281.152	289.132
Y110A2AR.1	209.905	213.542	177.423	247.19	197.485	166.663	201.252	200.069	191.135	166.094	172.866	161.03	218.192	218.621	203.814	206.995	218.864	203.855	179.792	182.93	169.548	255.451	242.549	243.571
F46A9.4	193.569	196.835	186.347	203.86	230.531	179.086	244.652	227.999	218.944	178.916	180.704	177.637	210.768	183.738	195.999	193.824	185.144	201.738	189.319	181.306	188.415	208.118	197.281	206.18
F48E8.5	169.541	200.158	172.962	181.005	235.476	198.933	241.937	238.754	225.738	198.787	196.024	201.988	202.554	202.329	195.592	175.468	167.946	165.208	175.163	171.882	171.84	177.65	180.491	184.873
Y39A3CR.4	219.706	180.243	193.973	256.977	175.658	154.15	191.778	168.422	166.774	153.752	157.029	151.67	199.329	189.348	152.052	236.066	218.544	204.508	202.047	185.921	193.951	256.329	274.197	240.406
T22D1.4	173.988	211.224	161.341	177.793	240.488	198.686	245.65	240.201	235.612	195.256	197.947	202.855	211.614	204.382	217.674	172.267	173.524	176.174	161.254	163.342	159.426	179.144	175.759	178.475
C09H10.6	230.577	166.694	205.241	253.364	175.292	151.045	182.234	171.954	171.689	145.731	154.811	152.591	173.751	169.695	156.635	228.326	229.131	234.275	203.689	210.845	201.189	252.005	252.495	255.593
Y34D9A.6	154.797	232.738	214.62	221.647	171.048	190.968	171.771	162.652	178.722	191.17	190	191.732	252.476	213.35	232.388	158.259	152.981	153.152	209.789	209.852	224.221	231.932	217.746	215.262
ZK863.6	144.681	217.401	148.753	158.349	244.421	225.244	263.822	242.643	226.796	216.152	226.695	232.885	227.085	219.011	206.106	150.721	141.931	141.391	152.775	148.759	144.726	157.631	162.871	154.543
K05C4.2	196.586	200.599	193.276	239.038	174.243	171.32	188.001	177.69	157.038	161.046	181.007	171.906	208.704	200.684	192.41	203.88	191.379	194.499	201.773	189.122	188.933	237.03	246.613	233.47
R06F6.1	157.108	212.683	142.164	164.24	258.676	216.093	258.624	265.262	252.141	214.41	210.854	223.015	216.826	216.23	204.992	158.225	157.254	155.845	140.817	143.405	142.271	167.218	162.555	162.946
F25B4.9	180.359	189.719	141.393	289.796	214.586	138.433	226.168	206.783	210.806	145.301	138.229	131.769	198.601	198.233	172.322	185.21	194.732	161.136	137.237	144.413	142.529	250.518	295.831	323.038
B0403.4	145.193	167.967	150.866	125.9	189.007	223.354	188.871	200.504	177.646	226.33	217.9	225.831	159.214	178.432	166.255	143.216	150.887	141.474	152.141	149.703	150.755	121.556	125.028	131.117
C34F6.2	141.876	219.353	81.3976	146.365	415.651	192.069	428.569	411.952	406.433	196.059	200.063	180.085	237.532	232.183	188.344	151.619	152.927	121.082	82.253	83.886	78.0536	134.732	148.933	155.43
Y53H1B.2	202.726	91.4839	278.251	161.349	147.474	171.715	152.277	150.071	140.073	161.066	180.864	173.216	97.3114	87.3812	89.7589	189.675	213.134	205.368	283.451	270.588	280.713	155.866	171.231	156.949
Y45F10C.3	168.111	203.41	147.194	204.297	230.375	177.237	238.534	226.704	225.886	175.305	179.613	176.792	202.828	195.856	211.545	162.923	167.543	173.867	147.051	151.185	143.345	212.76	198.561	201.57
Y37E3.3	171.148	203.591	163.879	191.399	230.156	189.585	258.731	210.676	221.062	187.971	189.335	191.45	211.338	201.546	197.89	175.425	167.237	170.783	165.954	160.075	165.608	203.342	189.66	181.195
W01A11.4	195.49	116.391	188.128	118.199	188.231	387.542	184.616	198.076	182.001	397.047	389.66	375.92	116.859	113.601	118.715	206.119	192.136	188.215	181.395	194.985	188.004	119.638	116.78	118.18
F58D5.11	154.278	218.906	165.801	121.682	199.242	214.673	220.95	167.731	209.045	218.561	215.355	210.103	184.232	194.694	277.794	139.024	153.641	170.169	162.242	167.424	167.738	134.725	111.053	119.269
C17E4.5	179.598	182.998	174.814	178.132	211.755	197.233	218.589	213.016	203.659	188.528	194.436	208.735	183.651	181.145	184.198	185.296	170.736	182.761	169.794	179.145	175.504	177.314	181.563	175.521
T06D8.8	172.134	195.872	174.526	181.61	248.805	187.008	260.964	247.976	237.476	187.842	194.505	178.676	200.353	193.435	193.829	169.956	173.654	172.793	179.678	170.521	173.381	182.945	178.694	183.191
F23F1.8	175.974	203.657	178.739	182.718	251.841	182.174	264.005	245.167	246.349	175.536	185.793	185.192	212.964	203.742	194.265	180.53	172.244	175.149	179.433	178.469	178.316	185.597	178.033	184.523
W09C5.1	209.462	156.809	230.391	225.08	154.368	179.203	160.239	147.161	155.705	178.314	170.372	188.922	156.431	155.871	158.125	212.945	209.285	206.157	233.677	228.454	229.043	220.811	229.816	224.614
C02B10.4	169.939	194.246	164.088	171.017	230.683	199.736	229.144	231.142	231.763	195.125	198.887	205.195	196.246	188.341	198.152	166.228	168.933	174.655	161.834	165.732	164.697	174.958	170.668	167.425
R102.5	190.294	144.136	250.968	200	155.984	214.557	161.226	157.962	148.763	219.276	217.434	206.961	141.732	145.25	145.426	191.175	190.156	189.551	251.785	249.01	252.11	198.999	196.949	204.052
ZK1193.1	429.515	87.8158	118.746	356.764	186.674	79.7789	198.879	176.945	184.199	79.732	83.1163	76.4883	98.4629	94.363	70.6213	472.268	484.484	331.793	116.069	121.759	118.409	305.446	369.484	395.361
C53D5.6	231.633	159.299	222.727	251.463	193.281	146.629	201.244	190.601	187.997	145.092	150.136	144.661	165.974	165.503	146.42	234.372	231.385	229.143	225.487	222.834	219.861	248.523	247.562	258.303
F15D3.7	242.448	145.431	224.081	314.589	131.422	114.461	140.422	131.681	122.163	111.397	119.941	112.047	148.439	150.354	137.502	242.904	244.449	239.991	229.97	224.343	217.929	315.711	319.725	308.331
W04C9.2	168.838	209.058	153.837	176.558	226.483	199.499	237.542	224.045	217.86	187.696	208.492	202.31	219.321	205.333	202.518	174.088	168.014	164.41	157.992	146.957	156.562	175.829	168.151	185.692
F53A2.7	149.239	221.091	135.905	171.366	248.478	194.427	261.662	247.425	236.348	192.152	204.821	186.308	222.245	229.235	211.793	147.785	154.586	145.345	137.644	133.688	136.382	172.962	168.508	172.629
ZK180.4	137.743	213.618	142.629	141.91	243.839	207.851	257.797	238.221	235.499	198.44	212.559	212.555	218.891	204.733	217.231	137.721	136.074	139.436	143.669	142.023	142.195	145.492	140.898	139.338
ZK1248.16	208.712	96.9436	239.93	158.127	162.097	146.256	165.461	165.425	155.406	147.437	152.726	138.605	100.649	91.6561	98.5257	202.258	204.125	219.753	241.381	231.569	246.839	156.429	160.643	157.308
K03B4.7	163.307	193.641	156.195	186.909	209.759	201.009	212.3	208.247	208.728	196.041	198.274	208.712	204.394	197.538	178.99	166.922	162.003	160.997	164.824	154.656	149.104	184.502	192.292	183.933
C27H5.3	176.853	173.589	168.497	183.91	195.532	203.656	212.606	195.582	178.408	188.238	200.538	222.192	182.233	191.573	146.961	184.431	174.998	171.129	173.647	163.214	168.629	189.469	187.436	174.827
T27E9.2	163.968	215.839	150.98	177.379	242.095	184.483	250.476	236.093	239.717	182.895	182.83	187.724	223.553	200.337	223.628	169.434	162.446	160.025	149.956	148.829	154.154	174.997	185.506	171.634
DY3.2	209.705	158.742	195.596	205.319	193.59	174.574	193.182	193.008	194.579	179.038	171.756	172.929	161.181	163.471	151.576	212.126	207.437	209.551	199.58	194.333	192.877	201.107	203.172	211.678
VZK822L.1	289.667	129.533	187.809	401.286	88.8328	116.092	90.6359	86.9657	88.897	116.082	114.444	117.752	131.476	126.831	130.293	294.347	282.444	292.208	182.479	189.601	191.346	400.168	394.154	409.536
C15H11.7	162.21	226.745	168.354	175.813	245.897	180.668	258.249	242.323	237.119	174.901	183.336	183.766	238.586	217.668	223.982	163.13	162.527	160.973	174.457	166.498	164.109	178.343	175.52	173.576
MTCE.25	197.004	211.526	159.849	131.313	201.979	190.961	198.584	196.419	210.934	174.744	169.852	228.288	201.717	152.173	280.689	190.255	189.312	211.444	114.996	177.567	186.983	139.896	113.922	140.122
F55B11.2	210.911	113.64	228.386	184.952	170.565	201.262	164.472	172.24	174.985	188.87	211.655	203.261	120.391	108.171	112.359	240.084	205.149	187.499	218.181	243.013	223.964	179.712	175.455	199.688
F07A11.2	158.664	203.393	152.96	192.371	233.25	206.189	242.613	236.749	220.387	197.003	219.769	201.796	207.714	201.06	201.404	163.986	154.384	157.622	159.462	150.89	148.528	187.833	195.006	194.274
W02B12.3	171.583	189.867	149.842	170.529	221.024	192.791	232.502	214.425	216.146	186.7	191.566	200.106	194.261	195.619	179.721	169.557	176.087	169.105	156.185	146.884	146.458	175.198	171.12	165.269
R07H5.8	173.95	191.451	171.443	188.75	214.695	201.103	217.784	214.782	211.519	200.539	200.801	201.969	185.709	200.406	188.238	175.107	174.28	172.465	174.245	169.874	170.211	178.884	185.859	201.507
B0491.5	174.612	197.72	161.236	188.215	213.323	165.13	219.376	214.583	206.011	165.159	167.47	162.761	198.379	192.407	202.375	172.124	175.452	176.26	165.216	158.169	160.324	189.709	190.713	184.224
Y74C9A.2	145.392	141.093	231.549	132.355	134.417	305.078	138.808	130.848	133.595	291.831	313.214	310.188	146.146	134.887	142.246	140.165	141.339	154.671	234.258	229.243	231.145	133.518	131.355	132.191
F15B9.1	81.6724	59.0007	365.222	130.85	14.2111	109.677	13.4115	12.864	16.3577	115.213	108.765	105.053	61.2544	60.3898	55.358	83.6161	88.9248	72.4763	353.658	343.391	398.616	117.889	139.352	135.308
F41H10.8	168.435	225.612	123.314	205.453	180.264	139.511	179.317	175.471	186.003	136.249	141.356	140.928	238.156	217.126	221.553	163.077	163.956	178.273	109.811	128.76	131.37	211.826	201.386	203.146
F55H2.2	175.241	179.937	171.023	171.013	206.497	159.246	208.711	213.546	197.234	156.607	163.412	157.72	191.07	177.601	171.141	175.492	176.56	173.671	169.61	168.376	175.083	172.475	171.088	169.477
R13A5.12	267.95	113.913	263.709	304.924	103.838	98.8498	103.722	102.628	105.164	99.2209	98.3266	99.0019	112.673	117.72	111.346	272.737	262.363	268.749	264.431	261.417	265.278	304.668	299.142	310.964
T05G5.6	137.986	225.482	105.378	134.935	325.225	184.73	323.415	332.807	319.453	180.564	188.364	185.262	239.959	234.938	201.55	136.515	136.055	141.387	106.786	103.317	106.03	136.761	131.123	136.921
K11D9.2	168.635	194.158	172.379	180.915	196.886	184.204	202.772	201.952	185.934	187.528	181.022	184.061	189.217	204.166	189.09	173.234	170.449	162.223	173.11	175.704	168.323	178.679	179.303	184.762
C44B7.10	161.542	229.635	159.3	191.782	198.483	176.254	207.313	192.986	195.151	180.215	178.827	169.72	231.291	226.598	231.015	166.844	160.766	157.016	159.977	155.829	162.093	189.76	189.102	196.484
K10C3.2	158.817	203.828	159.314	179.013	218.279	181.746	231.619	215.108	208.111	171.335	186.494	187.408	206.607	204.556	200.319	159.584	156.179	160.689	158.046	153.648	166.247	188.009	178.202	170.828
Y63D3A.7	187.827	175.889	176.667	180.779	207.753	173.428	217.932	205.697	199.629	168.229	181.021	171.034	183.928	180.419	163.32	181.211	181.943	200.326	173.069	176.288	180.644	180.919	184.13	177.287
Y41D4B.34	203.797	164.266	185.855	234.092	180.363	159.551	177.886	200.537	162.667	153.263	161.941	163.448	156.861	174.7	161.237	211.131	209.263	190.998	195.957	180.8	180.808	223.74	240.43	238.105
M01E11.6	258.605	123.044	234.854	309.394	129.309	116.417	136.824	123.181	127.922	112.333	123.424	113.494	128.586	124.81	115.737	259.576	258.735	257.504	239.123	233.917	231.521	313.681	313.089	301.411
T09A5.11	208.731	165.164	183.859	220.341	182.955	165.01	183.484	189.36	176.02	161.003	169.405	164.622	165.009	166.301	164.183	207.141	208.664	210.387	187.927	186.364	177.287	217.969	224.29	218.762
Y69A2AR.3	181.024	173.993	163.362	203.482	209.151	176.1	224.229	205.94	197.284	180.195	186.454	161.652	205.802	180.178	135.999	181.134	180.959	180.979	162.844	161.436	165.808	201.129	210.976	198.34
Y57G11C.13	159.735	198.09	154.089	166.661	233.564	186.085	241.248	231.342	228.101	182.847	189.073	186.336	201.722	189.045	203.503	164.55	158.832	155.822	148.696	158.655	154.914	172.692	162.393	164.898
K06G5.1	193.663	107.914	176.17	149.477	97.0839	309.624	94.1546	99.1295	97.9675	309.836	312.781	306.256	109.814	108.49	105.438	193.155	187.363	200.472	177.182	175.391	175.937	149.551	148.419	150.461
Y54F10BM.14	174.725	185.938	174.271	183.598	209.389	166.061	221.754	206.687	199.727	154.119	160.526	183.537	187.022	196.503	174.289	167.611	189.867	166.698	170.585	169.04	183.187	189.607	186.346	174.84
F43G6.9	234.489	148.214	190.722	257.932	165.691	137.351	160.498	171.469	165.106	136.168	136.775	139.111	147.638	152.633	144.372	234.812	236.04	232.614	188.697	193.232	190.235	255.026	260.385	258.384
Y71H2B.4	212.826	119.784	220.226	184.274	177.572	161.861	197.968	170.605	164.144	153.772	174.369	157.441	141.954	109.165	108.234	196.697	227.824	213.956	232.29	197.084	231.304	193.931	192.206	166.687
F10G7.2	182.169	185.694	166.538	198.135	244.874	165.952	252.245	245.41	236.966	163.459	171.66	162.735	192.316	187.943	176.822	182.585	184.755	179.168	167.767	167.996	163.852	191.858	198.054	204.493
R10D12.14	140.993	215.04	137.639	151.727	254.541	199.395	269.093	250.286	244.243	189.397	204.192	204.598	221.4	217.438	206.282	142.499	143.343	137.135	140.528	135.53	136.858	152.86	151.232	151.09
T05F1.2	115.23	228.706	109.382	133.878	247.583	216.194	252.514	242.184	248.05	209.765	221.404	217.413	238.996	219.731	227.392	117.935	111.281	116.473	113.537	108.069	106.541	137.01	130.357	134.267
Y54E10A.9	174.267	182.973	177.474	183.622	210.655	159.764	221.178	204.765	206.022	161.41	155.739	162.143	188.601	181.233	179.084	175.6	178.287	168.913	174.783	179.248	178.392	178.175	185.783	186.907
C18E9.4	175.699	185.786	162.185	161.629	228.317	172.725	228.908	238.93	217.112	184.024	169.637	164.512	162.201	177.638	217.521	162.542	188.383	176.172	166.382	160.999	159.173	161.257	156.332	167.297
Y54E2A.3	207.86	156.567	205.904	232.816	166.76	155.498	173.365	171.104	155.811	150.482	167.968	148.045	159.308	153.991	156.402	210.173	213.765	199.643	212.901	204.097	200.713	238.337	235.63	224.482
C47D12.6	217.649	154.168	215.943	226.526	177.634	138.939	187.286	173.536	172.08	134.933	145.004	136.88	161.646	152.98	147.878	216.01	218.758	218.179	216.519	214.474	216.837	226.799	223.571	229.208
T23F2.5	168.461	173.689	153.997	142.189	215.726	175.189	224.36	210.847	211.97	174.456	168.059	183.053	169.389	179.718	171.961	172.991	165.644	166.749	150.296	156.184	155.51	139.108	137.252	150.205
F44G4.2	152.664	206.044	138.68	169.539	213.85	180.483	220.156	210.74	210.654	176.532	187.875	177.04	209.706	211.033	197.394	160.199	148.237	149.555	139.789	136.885	139.366	171.768	174.656	162.194
Y55F3AR.3	167.663	189.56	170.051	173.348	250.634	161.522	257.559	251.296	243.048	158.945	163.344	162.276	193.285	189.62	185.773	162.547	173.204	167.238	173.665	169.607	166.88	171.798	169.496	178.75
Y54E10BL.5	175.167	182.25	162.947	192.698	202.773	159.51	195.997	201.626	210.697	159.645	158.048	160.838	186.07	184.598	176.084	179.137	170.061	176.302	170.066	151.362	167.415	185.91	196.149	196.036
T08A9.7	82.7351	302.352	50.8806	79.0741	215.997	293.182	231.14	204.838	212.012	300.407	321.97	257.168	294.044	312.687	300.326	82.3332	82.3185	83.5536	51.7419	51.5677	49.3322	86.5235	70.5873	80.1114
T10B5.5	171.783	187.075	186.92	189.037	216.229	164.554	228.925	210.889	208.873	163.302	170.294	160.065	191.122	187.408	182.695	168.684	178.673	167.993	188.775	183.461	188.523	185.889	188.582	192.64
F45H11.2	171.276	187.799	168.097	145.154	220.967	182.695	226.258	209.555	227.088	173.829	185.823	188.432	196.527	162.221	204.648	162.748	164.512	186.567	160.311	175.472	168.508	149.507	140.025	145.93
F37H8.5	156.726	144.195	176.207	146.948	204.513	212.338	200.226	211.854	201.461	215.645	221.655	199.715	147.652	148.644	136.289	146.973	158.122	165.082	185.151	166.057	177.413	147.757	153.226	139.86
T01G9.6	145.314	204.756	149.497	157.408	209.468	188.283	218.283	216.463	193.657	187.35	191.837	185.661	203.467	207.43	203.371	145.998	141.682	148.26	155.677	149.814	142.999	155.729	157.549	158.947
E04A4.5	147.66	193.061	144.373	175.68	214.876	183.223	226.254	205.937	212.436	180.818	183.024	185.825	196.538	195.697	186.948	145.396	147.725	149.859	144.73	145.668	142.722	171.668	174.061	181.312
F49C12.13	158.246	177.062	165.028	137.073	214.373	179.72	216.205	202.394	224.52	178.763	183.348	177.049	186.533	171.113	173.541	162.918	159.968	151.851	158.323	162.506	174.254	137.443	132.318	141.458
T23H2.5	184.763	170.076	180.052	183.787	177.265	177.06	183.395	178.531	169.868	168.505	170.833	191.842	177.396	165.553	167.278	183.796	183.625	186.87	179.266	179.612	181.276	181.817	183.121	186.423
T22D1.5	195.373	163.189	190.051	227.693	166.011	142.079	172.444	162.893	162.694	137.328	147.403	141.507	173.396	167.242	148.928	201.963	193.938	190.219	196.984	184.415	188.753	233.151	227.448	222.478
F10G7.8	188.799	178.164	190.457	205.115	199.704	148.949	205.496	194.706	198.909	151.938	151.184	143.725	179.627	176.107	178.759	189.544	185.738	191.116	194.028	194.397	182.945	208.606	199.671	207.068
Y49A3A.2	168.739	171.877	151.535	171.871	202.311	158.526	213.638	197.668	195.627	157.305	163.412	154.861	176.582	171.176	167.872	171.244	171.34	163.632	151.722	150.984	151.899	172.076	171.523	172.014
F54D5.4	286.136	104.24	167.468	170.638	115.291	253.212	115.485	111.487	118.901	261.322	259.941	238.373	116.341	101.009	95.369	286.211	274.507	297.691	169.147	163.099	170.159	173.053	170.728	168.134
Y37D8A.9	175.175	173.733	166.203	187.726	199.263	165.956	209.553	192.631	195.604	169.53	165.801	162.538	180.12	173.931	167.147	177.564	173.383	174.577	168.784	166.798	163.027	185.844	193.338	183.996
F23C8.6	165.379	141.5	227.223	168.674	165.513	203.123	172.034	170.397	154.107	198.907	213.142	197.321	143.165	141.388	139.947	167.205	166.42	162.511	228.222	222.638	230.808	173.716	171.782	160.522
Y111B2A.2	132.598	206.171	128.696	140.131	242.495	200.989	265.802	230.654	231.03	199.689	210.182	193.096	228.761	189.956	199.796	137.97	128.341	131.484	127.386	127.432	131.271	145.688	136.761	137.944
Y74C10AR.1	201.75	141.065	192.55	219.931	168.329	178.46	178.741	165.905	160.341	175.285	180.719	179.375	145.345	141.08	136.769	208.041	200.588	196.62	191.227	188.391	198.031	224.466	221.254	214.073
R07E5.2	158.119	191.591	149.313	167.103	211.889	171.141	220.615	212.653	202.399	167.21	176.502	169.711	198.998	197.251	178.524	158.845	153.885	161.629	155.778	143.842	148.32	162.727	171.623	166.958
F40G9.3	149.7	202.643	166.408	155.034	208.007	182.128	219.424	203.788	200.808	177.637	182.392	186.356	205.281	186.944	215.703	139.803	152.649	156.647	167.437	162.906	168.88	158.75	151.978	154.375
Y48G10A.9	202.843	146.351	222.911	187.762	141.287	160.175	120.369	141.954	161.538	160.849	151.338	168.336	141.93	128.786	168.337	192.719	202.105	213.705	196.759	238.82	233.155	183.917	183.39	195.98
C41G7.2	238.817	114.294	233.204	296.973	116.815	115.56	124.86	112.14	113.447	112.59	121.468	112.622	116.451	114.275	112.156	241.964	237.676	236.811	237.99	233.209	228.413	299.246	303.578	288.096
F54C9.1	136.608	218.979	133.362	166.832	155.089	165.075	154.822	162.834	147.612	168.557	162.474	164.193	206.399	226.301	224.236	140.417	137.866	131.542	138.596	130.76	130.731	162.58	167.803	170.114
T13F2.1	186.635	175.992	156.698	215.988	126.737	200.551	125.189	125.083	129.938	201.206	206.955	193.493	177.64	170.377	179.958	193.609	180.522	185.775	154.697	157.923	157.475	213.352	212.762	221.851
Y73B6BL.9	93.7475	184.405	82.8979	77.5779	196.872	258.257	197.659	200.278	192.677	260.445	221.056	293.27	168.894	202.053	182.268	90.8361	96.6849	93.7215	83.6843	79.971	85.0384	79.3734	77.2607	76.0996
F59C6.5	162.367	179.969	151.83	179.76	203.426	156.033	207.713	204.485	198.079	158.325	158.239	151.537	178.687	181.825	179.396	164.289	158.052	164.76	151.077	152.82	151.595	177.546	182.172	179.562
Y116A8C.35	199.24	145.281	178.723	211.728	162.24	155.809	164.446	166.734	155.542	153.56	149.368	164.499	152.519	155.506	127.817	205.728	191.409	200.582	183.429	176.143	176.597	207.433	222.421	205.33
R01H2.3	153.762	192.838	127.4	185.815	217.369	178.587	231.039	211.927	209.142	169.299	189.35	177.113	197.565	189.24	191.709	157.708	150.431	153.148	130.602	126.934	124.663	188.517	185.396	183.532
R10E11.13	181.057	146.467	172.026	228.509	158.822	146.879	154.832	160.979	160.655	141.776	148.383	150.478	121.569	160.601	157.231	197.602	157.918	187.651	175.377	178.176	162.525	227.223	242.949	215.354
K11D9.1	284.124	81.7951	260.241	329.794	79.9113	83.8514	83.3551	80.0472	76.3317	82.3703	90.0757	79.1082	85.8108	84.1942	75.3805	292.155	285.441	274.775	267.035	256.313	257.373	337.02	331.016	321.345
ZK593.6	148.466	167.822	174.884	152.334	169.164	209.636	170.725	173.061	163.707	207.629	205.481	215.799	158.249	162.679	182.538	144.951	154.052	146.395	173.435	174.583	176.634	148.812	156.53	151.661
T15B7.2	165.906	172.603	137.566	180.535	172.674	202.062	184.062	165.737	168.222	197.696	205.026	203.463	180.907	176.29	160.612	170.303	163.252	164.163	133.36	142.548	136.788	179.201	175.301	187.104
Y51H4A.3	157.708	163.897	166.601	139.886	173.711	190.093	172.874	168.608	179.652	187.681	185.219	197.378	158.629	155.461	177.601	155.379	159.095	158.649	162.499	167.097	170.208	138.73	139.513	141.415
Y34B4A.6	217.741	133.194	143.063	177.044	113.109	202.357	115.805	115.483	108.041	204.553	213.757	188.762	132.108	139.348	128.124	218.179	217.337	217.709	144.328	143.313	141.548	174.423	176.845	179.864
C06A1.5	158.747	174.599	157.284	178.076	185.388	172.494	195.675	189.113	171.377	165.933	171.465	180.083	178.049	178.696	167.052	161.146	158.758	156.338	156.979	158.872	156.001	188.334	173.145	172.75
ZK673.2	162.727	184.75	176.907	176.305	170.577	174.538	175.702	168.826	167.202	175.252	172.236	176.125	181.57	176.401	196.279	163.598	162.699	161.883	171.794	175.727	183.201	174.505	172.32	182.091
F54A3.5	141.48	208.075	132.213	148.765	209.075	169.44	220.723	201.745	204.755	157.962	168.667	181.689	214.725	200.657	208.843	134.461	150.818	139.162	135.266	127.096	134.276	151.354	155.32	139.62
T07A9.9	232.9	113.479	248.572	254.666	87.1681	134.066	89.5057	87.3163	84.6823	133.468	133.842	134.888	112.363	116.707	111.366	231.537	232.485	234.679	250.743	250.224	244.749	247.825	249.079	267.094
F48A11.5	159.832	176.077	162.075	189.588	185.072	175.357	193.868	179.067	182.283	169.712	175.758	180.601	180.081	176.785	171.365	164.419	159.735	155.341	163.945	158.936	163.343	190.053	195.441	183.271
C27B7.1	152.604	182.945	147.711	163.318	204.721	169.775	214.779	208.759	190.626	159.922	162.811	186.591	189.692	183.322	175.822	149.799	152.374	155.638	143.658	146.392	153.083	164.675	161.917	163.362
ZC434.8	145.352	191.662	142.414	172.939	220.456	192.253	234.887	212.846	213.635	191.893	198.01	186.858	201.293	192.361	181.331	147.292	145.959	142.805	149.195	140.691	137.357	175.618	173.328	169.872
F43E2.2	144.192	189.394	135.97	150.251	213.844	185.317	218.713	206.183	216.636	182.014	193.382	180.557	189.96	187.23	190.991	138.603	143.36	150.614	144.448	131.243	132.219	153.893	152.215	144.645
W02D3.1	168.173	229.647	151.994	262.471	120.993	105.407	120.027	123.57	119.383	108.267	98.1621	109.793	233.585	238.494	216.861	176.877	164.25	163.393	152.651	149.878	153.452	257.453	272.415	257.546
T12D8.2	157.762	177.391	161.585	183.949	174.821	169.497	185.806	168.701	169.955	160.231	171.953	176.307	183.544	180.81	167.82	154.315	161.591	157.379	164.519	162.199	158.036	184.023	184.793	183.031
R09E12.3	162.615	170.598	178.563	166.717	215.471	179.147	231.403	213.793	201.218	172.742	189.006	175.693	168.346	170.639	172.81	161.526	170.261	156.058	182.543	171.434	181.712	169.075	165.193	165.883
W07G4.4	158.233	160.701	159.984	174.239	180.364	220.489	190.125	176.671	174.296	216.112	225.833	219.523	165.585	161.166	155.353	167.645	156.657	150.397	164.789	157.611	157.552	172.21	171.171	179.337
F15E6.3	91.9178	157.113	103.865	106.507	263.192	210.057	291.139	239.033	259.405	212.843	208.538	208.791	176.685	160.153	134.5	98.0741	98.2925	79.3867	100.319	101.589	109.687	99.0174	111.653	108.85
Y49A3A.5	185.803	166.841	173.287	208.956	171.55	142.184	179.109	165.898	169.644	140.13	143.292	143.131	180.576	174.744	145.204	196.558	183.173	177.679	182.417	165.12	172.323	206.847	213.93	206.092
B0025.7	199.931	148.375	195.814	194.574	164.285	130.867	168.307	156.036	168.512	114.043	135.177	143.381	126.959	114.117	204.049	193.395	202.197	204.2	177.604	191.075	218.764	207.23	184.778	191.713
C49H3.3	146.926	174.963	152.599	148.823	205.623	173.538	210.439	190.25	216.181	167.374	155.254	197.987	178.956	172.615	173.319	133.732	143.975	163.071	141.618	155.131	161.047	149.196	156.069	141.203
Y46G5A.12	167.45	154.777	191.579	179.161	171.378	178.185	177.831	179.107	157.197	169.757	183.192	181.607	167.188	162.504	134.64	169.54	166.461	166.35	189.414	195.792	189.533	180.719	179.025	177.741
C01G6.3	170.542	147.782	142.604	148.476	191.448	187.081	193.079	198.98	182.284	184.341	176.856	200.045	144.349	157.037	141.96	176.538	160.609	174.48	145.531	145.783	136.499	152.89	150.019	142.52
T27F6.4	126.946	217.671	121.619	168.93	193.427	175.233	209.748	196.08	174.454	174.091	179.936	171.671	226.784	207.671	218.559	136.174	120.013	124.652	126.713	120.563	117.581	171.283	166.337	169.171
F38E1.7	193.3	160.275	153.277	232.086	170.5	131.362	175.36	172.493	163.646	124.798	135.479	133.81	171.485	161.958	147.383	197.93	191.496	190.475	154.591	157.55	147.691	238.228	228.508	229.522
C30C11.4	153.319	176.631	165.114	165.009	230.187	161.58	231.777	230.825	227.959	160.935	165.446	158.36	179.838	175.127	174.927	155.408	153.303	151.245	164.997	167.668	162.678	160.351	160.848	173.828
C56G2.7	164.266	174.842	163.935	182.695	200.696	153.406	206.903	201.344	193.84	154.264	157.73	148.225	181.351	175.282	167.892	169.312	163.497	159.99	168.52	161.664	161.622	175.752	185.635	186.697
T24H7.1	164.666	163.554	163.46	179.806	185.014	148.752	193.961	177.039	184.042	149.419	153.172	143.664	171.141	164.674	154.849	167.431	165.94	160.627	166.183	164.156	160.042	179.492	179.119	180.808
F25H2.8	162.098	166.084	157.235	162.968	188.485	180.801	195.657	187.017	182.782	179.489	178.875	184.039	166.287	161.989	169.975	162.12	160.23	163.943	154.229	159.582	157.893	162.592	160.841	165.471
F11G11.11	222.289	112.428	157.169	292.283	248.032	73.0588	252.749	240.973	250.375	72.8109	74.9311	71.4343	119.814	124.349	93.1217	232.891	241.327	192.648	145.883	169.27	156.355	257.645	304.25	314.954
ZK6.7	101.739	196.514	25.8531	83.6903	198.456	267.551	210.865	195.717	188.785	267.622	272.899	262.132	214.762	203.043	171.738	104.404	99.6873	101.125	26.2904	26.3792	24.8896	84.6609	84.2124	82.1976
W02B12.15	155.93	168.549	151.498	182.855	176.952	177.582	181.353	178.59	170.914	166.177	180.752	185.816	179.116	173.209	153.321	160.074	157.908	149.808	155.491	152.471	146.534	183.109	186.565	178.891
F48E3.4	46.5575	241.105	46.6267	48.6488	272.058	267.637	282.85	267.503	265.82	253.725	281.641	267.546	247.811	229.313	246.192	48.432	47.2696	43.9709	47.2488	46.2064	46.4251	53.053	45.9259	46.9675
C09G5.5	372.888	81.532	99.4231	281.174	259.202	34.2433	280.841	245.053	251.71	36.4506	35.0677	31.2114	87.9575	89.1139	67.5244	407.762	418.973	291.93	94.127	113.406	90.7361	236.301	288.85	318.372
Y54E5A.5	203.253	139.885	204.915	227.89	142.803	126.447	148.815	138.325	141.269	112.946	137.104	129.291	153.483	136.752	129.42	213.376	198.225	198.158	212.844	197.9	204.001	233.544	219.052	231.075
F26H9.6	141	180.725	153.964	143.815	199.401	161.261	211.899	181.546	204.757	160.301	158.955	164.527	184.332	169.772	188.071	136.376	146.059	140.563	155.355	152.22	154.316	144.202	149.078	138.165
F52A8.1	161.166	158.986	156.335	147.897	184.701	179.531	196.088	176.358	181.657	173.348	173.918	191.327	161.847	150.629	164.482	168.316	159.815	155.368	153.294	153.445	162.265	152.091	146.178	145.42
Y39G10AR.8	180.908	155.083	185.018	196.844	190.543	126.433	200.025	190.301	181.302	121.853	129.624	127.822	160.63	158.086	146.532	181.662	181.752	179.311	189.803	184.554	180.697	194.117	196.245	200.169
F18A1.5	157.104	158.983	147.541	168.823	206.66	165.466	211.277	211.337	197.366	169.742	160.42	166.235	161.966	158.213	156.769	159.123	155.398	156.791	147.482	154.153	140.987	171.354	166.21	168.906
C27B7.9	116.343	114.838	174.162	125.206	177.61	151.682	173.724	165.795	193.31	163.73	142.974	148.342	123.829	105.089	115.596	122.847	124.865	101.316	163.847	162.001	196.638	114.316	130.566	130.737
T24B8.3	86.2763	150.241	95.5934	57.2586	173.491	230.817	168.142	177.766	174.565	227.734	191.172	273.546	129.048	147.072	174.603	83.6885	86.4166	88.7238	92.2919	97.1837	97.3044	57.6923	54.2082	59.8752
F49E8.3	141.381	166.648	145.511	148.093	214.763	189.634	219.001	215.411	209.877	190.089	194.693	184.119	170.699	169.059	160.185	142.446	139.977	141.719	145.307	145.747	145.477	146.556	146.914	150.809
T05H4.5	175.936	165.676	146.845	191.695	175.92	152.253	174.929	176.152	176.679	148.509	160.673	147.575	173.27	162.256	161.503	183.755	170.397	173.655	147.639	145.479	147.418	192.961	189.517	192.608
F15E11.15	68.6401	320.992	56.5362	149.922	344.132	113.151	346.321	336.621	349.455	107.974	118.228	113.251	360.646	323.954	278.377	63.2013	71.1312	71.5878	51.0132	59.7961	58.7995	150.794	140.938	158.034
K03B4.2	138.526	188.482	135.994	132.954	207.014	175.465	212.582	199.451	209.009	166.044	173.235	187.118	188.94	181.246	195.261	125.822	140.425	149.331	129.011	140.219	138.75	135.984	128.923	133.955
T24D1.3	182.307	163.842	156.974	245.911	132.627	132.613	136.787	131.639	129.456	123.227	141.116	133.495	164.586	159.811	167.129	183.74	182.425	180.757	164.883	153.996	152.044	254.818	244.161	238.753
D2030.4	148.671	176.446	135.468	163.329	215.846	149.411	227.996	209.036	210.505	152.795	148.402	147.036	181.02	182.004	166.313	152.953	141.501	151.559	131.881	140.866	133.657	163.358	162.396	164.234
F26B1.2	141.943	166.678	130.838	143.937	227.412	172.929	235.389	225.424	221.423	173.553	173.168	172.068	170.245	164.249	165.541	146.076	141.497	138.255	130.475	130.395	131.643	145.543	143.256	143.012
ZK20.5	162.709	160.167	164.968	161.516	211.259	151.504	211.705	210.395	211.676	146.358	159.641	148.512	164.295	160.6	155.605	163.161	164.351	160.615	169.056	160.719	165.128	157.396	164.344	162.807
F31D4.9	137.292	193.112	125.185	151.153	204.338	167.316	213.971	193.182	205.862	156.513	169.991	175.444	208.246	194.978	176.112	141.193	134.346	136.337	128.664	116.391	130.499	154.732	154.963	143.762
F37C12.7	154.332	170.688	143.765	152.569	215.164	171.403	217.996	213.406	214.089	171.998	173.168	169.044	174.31	171.287	166.466	161.758	150.936	150.302	144.626	146.759	139.909	149.167	150.816	157.724
T07C12.7	205.195	134.272	127.903	162.826	188.186	144.611	187.082	181.908	195.569	146.488	146.446	140.898	143.338	135.508	123.971	207.347	201.649	206.589	127.952	125.549	130.207	163.938	161.303	163.236
C56C10.3	172.942	133.841	202.631	163.269	163.164	155.664	164.937	159.428	165.128	153.616	156.009	157.367	137.699	131.082	132.74	167.134	174.627	177.063	200.913	201.821	205.158	165.476	162.031	162.298
DY3.8	131.934	187.76	112.741	151.66	205.84	182.984	207.207	202.289	208.024	173.123	196.78	179.049	191.92	184.98	186.381	134.933	129.943	130.927	112.856	116.416	108.953	153.168	155.098	146.713
K01D12.11	36.0391	35.8597	191.718	54.7232	14.8455	740.315	13.2518	15.4468	15.8378	741.389	741.075	738.482	36.0629	34.9295	36.5868	35.3298	35.0923	37.6954	196.891	184.784	193.478	54.3059	57.1547	52.709
C25D7.6	178.748	154.142	154.795	198.021	187.526	147.967	189.405	192.76	180.414	144.978	149.773	149.15	155.169	158.156	149.1	179.364	178.684	178.196	156.054	158.249	150.082	199.198	194.121	200.743
F54D8.3	150.94	236.979	140.125	198.727	149.669	129.759	153.32	150.304	145.385	129.475	138.519	121.285	242.269	235.814	232.852	152.886	148.809	151.123	144.979	134.352	141.044	190.038	199.365	206.777
W06D4.5	155.724	169.95	161.712	166.971	188.035	147.048	200.064	175.72	188.321	142.149	157.73	141.265	177.677	161.621	170.553	156.886	159.395	150.892	162.649	160.476	162.012	172.832	166.529	161.553
F44E2.2	125.614	193.648	121.46	127.767	245.437	176.333	248.578	246.401	241.332	171.112	177.617	180.269	201.785	189.85	189.309	124.787	127.309	124.746	118.9	124.151	121.33	121.519	128.714	133.069
W02F12.5	167.999	171.129	156.548	179.648	178.859	139.551	189.728	172.255	174.595	137.053	143.177	138.422	175.569	167.827	169.992	168.424	170.633	164.939	159.508	155.07	155.067	177.379	183.903	177.661
Y54E10BR.5	140.828	163.556	143.03	146.305	201.848	175.389	206.589	193.709	205.245	168.172	175.977	182.018	176.339	163.339	150.991	143.019	138.162	141.303	150.197	136.492	142.4	147.343	145.192	146.381
Y49E10.1	167.56	168.804	164.712	183.005	173.581	150.625	180.252	174.527	165.965	148.943	155.417	147.516	169.797	168.088	168.528	171.09	164.918	166.674	169.214	165.49	159.431	184.071	182.573	182.369
K07A12.2	206.7	131.236	160.966	218.606	154.658	130.978	161.755	150.107	152.113	126.577	137.394	128.965	135.568	125.253	132.886	210.679	203.571	205.849	161.673	163.653	157.574	218.724	219.299	217.796
F45D3.4	74.133	232.055	195.477	114.091	137.54	182.344	147.464	127.94	137.215	188.099	181.492	177.441	240.372	219.414	236.38	75.209	82.6168	64.5733	186.603	191.204	208.625	102.733	119.667	119.875
Y73B6BL.24	206.44	133.44	141.928	134.014	249.43	143.614	256.653	237.479	254.159	150.071	145.445	135.325	141.063	134.82	124.438	214.562	216.586	188.171	141.339	144.606	139.839	131.527	133.473	137.042
W01A8.4	146.662	174.765	135.484	157.764	200.491	152.422	216.61	201.461	183.401	145.506	160.264	151.496	184.075	176.895	163.325	153.014	143.529	143.442	131.887	131.06	143.507	157.573	158.181	157.537
K04C2.3	166.03	164.462	145.477	166.161	180.07	154.253	178.01	175.432	186.767	153.531	146.686	162.544	161.368	162.796	169.221	167.001	161.803	169.287	141.348	148.571	146.512	167.4	167.846	163.235
F37C12.3	161.519	170.968	141.249	168.321	197.246	135.622	196.491	199.882	195.365	134.331	136.985	135.55	171.432	168.998	172.475	157.483	163.799	163.274	145.68	137.228	140.839	158.78	173.939	172.242
F23C8.4	176.612	167.535	165.075	192.423	163.705	126.727	167.187	168.015	155.913	120.113	132.5	127.567	170.667	164.571	167.366	175.208	172.364	182.266	168.576	160.068	166.582	201.266	192.026	183.978
F14B4.2	152.506	165.08	130.668	170.192	184.989	146.142	197.441	178.915	178.611	144.156	146.752	147.516	168.859	165.489	160.892	156.791	149.446	151.281	131.241	133.267	127.496	169.089	168.271	173.215
C39E9.13	152.915	172.219	132.311	156.809	183.173	168.849	197.868	176.076	175.575	162.047	172.579	171.922	178.157	175.855	162.646	152.121	152.788	153.838	138.357	132.59	125.987	153.639	157.262	159.527
C50B8.1	145.871	168.318	142.701	167.193	186.545	169.735	191.798	182.085	185.751	174.042	163.138	172.026	172.849	164.239	167.865	148.928	146.353	142.332	142.064	142.135	143.904	165.867	168.885	166.827
Y17G7B.5	152.249	171.873	133.699	177.487	203.137	162.041	214.378	204.736	190.296	161.567	163.873	160.682	180.36	177.98	157.28	157.268	150.586	148.894	136.824	130.505	133.769	173.421	181.012	178.029
F13D12.7	149.837	148.581	143.159	150.471	154.124	154.099	157.964	158.125	146.282	148.92	150.848	162.53	146.033	157.905	141.807	148.109	150.541	150.861	139.52	145.467	144.489	150.402	153.23	147.782
F13G3.10	132.796	169.931	142.727	136.071	188.238	180.674	188.887	187.436	188.393	175.662	176.559	189.8	180.904	168.191	160.697	131.97	129.606	136.812	150.025	134.912	143.242	128.43	143.718	136.065
F53F4.10	154.383	170.621	151.694	163.736	185.322	147.487	185.201	190.017	180.748	141.447	149.127	151.887	173.166	172.141	166.555	154.389	154.072	154.687	166.026	142.011	147.045	168.921	163.174	159.113
W02D9.7	66.2099	198.045	67.5747	62.3077	212.427	272.579	222.212	211.107	203.961	287.267	280.194	250.275	194.941	174.962	224.233	77.1056	69.5853	51.9387	63.0728	77.1862	62.4651	52.8309	61.3794	72.7128
Y94H6A.8	153.125	170.254	135.273	162.586	182.711	148.147	185.392	178.686	184.055	145.165	146.421	152.856	175.618	172.646	162.499	152.159	158.614	148.603	141.742	134.08	129.996	160.854	166.271	160.633
Y43F4B.6	251.681	87.8852	226.08	291.173	88.73	85.2603	93.6784	85.4206	87.091	84.1551	88.3329	83.2929	92.0771	90.2883	81.2902	250.462	250.156	254.424	232.109	227.75	218.381	291.314	288.717	293.489
T07C4.3	210.779	121.145	195.192	235.264	127.9	115.277	130.588	125.016	128.097	114.174	118.718	112.94	130.643	121.078	111.714	214.35	208.177	209.811	199.311	193.611	192.653	236.705	233.233	235.854
T01H3.1	136.463	171.346	141.307	133.545	189.078	150.911	189.802	189.105	188.327	143.738	152.237	156.758	170.478	167.557	176.001	134.519	138.36	136.509	141.677	137.712	144.531	140.673	127.773	132.189
F42A8.2	147.783	163.632	148.961	165.071	165.376	156.67	172.363	167.648	156.118	154.757	164.733	150.519	163.66	163.395	163.842	150.305	147.393	145.651	150.866	145.213	150.805	167.078	160.357	167.779
B0273.2	164.836	150.977	139.231	199.645	164.334	144.096	167.718	165.625	159.658	137.885	151.795	142.609	154.618	151.367	146.945	163.212	163.626	167.669	140.213	143.226	134.255	199.128	199.905	199.902
VW02B12L.3	170.396	138.892	164.459	195.03	150.213	143.549	153.385	149.121	148.134	139.726	149.734	141.189	143.069	139.492	134.116	173.438	173.732	164.017	168.594	159.416	165.367	192.367	202.822	189.902
R11H6.1	189.885	127.707	144.811	187.524	144.71	179.673	146.871	144.639	142.618	180.199	183.658	175.163	133.193	128.147	121.781	190.836	188.946	189.874	144.074	145.723	144.636	182.802	191.323	188.447
T04A8.8	169.87	148.865	149.835	189.315	164.333	136.346	166.821	159.243	166.935	134.093	135.947	138.997	151.111	148.127	147.357	170.154	170.489	168.967	150.381	150.335	148.788	188.957	190.439	188.55
K07B1.6	119.446	152.765	129.524	125.706	137.545	160.61	139.855	135.143	137.637	156.746	167.924	157.16	153.485	156.493	148.317	121.178	117.559	119.602	131.962	125.806	130.803	122.853	131.166	123.098
ZK1127.10	177.601	217.555	99.0227	294.209	108.546	64.6711	114.199	104.651	106.789	67.3564	63.3224	63.3344	232.469	214.311	205.885	182.405	180.77	169.627	96.3212	101.52	99.227	280.91	299.821	301.896
LLC1.3	146.728	166.943	143.434	159.26	206.882	142.46	217.13	206.553	196.963	140.785	144.855	141.74	175.212	167.636	157.982	146.384	148.459	145.34	144.965	144.3	141.039	156.827	159.823	161.129
ZK632.1	190.504	129.625	158.585	215.819	164.632	128.003	166.557	168.242	159.098	124.841	131.805	127.362	132.946	135.178	120.752	191.561	185.099	194.853	161.73	163.664	150.362	212.005	212.522	222.932
H27M09.2	139.729	170.989	133.56	153.022	192.321	151.459	195.399	194.535	187.027	152.787	149.42	152.169	171.718	172.358	168.891	145.031	133.852	140.305	133.977	136.351	130.354	157.461	147.163	154.442
T03F1.3	187.503	132.911	175.117	190.691	161.936	127.4	169.437	160.75	155.619	123.826	134.457	123.918	137.264	136.036	125.432	196.36	188.863	177.285	177.497	179.142	168.711	194.509	186.693	190.87
F53H4.2	59.8812	167.434	65.1328	60.0741	231.021	245.539	237.712	221.107	234.245	235.759	249.169	251.688	174.355	149.156	178.791	64.859	60.1887	54.5959	65.9056	66.7532	62.7397	59.3726	54.3216	66.528
F10G7.11	141.238	129.594	140.299	150.189	149.424	166.833	150.636	152.475	145.163	164.389	175.929	160.182	141.354	121.454	125.972	137.699	144.973	141.043	142.858	133.546	144.492	149.007	155.592	145.968
K12D12.1	183.45	131.394	161.625	190.016	156.515	145.07	155.745	161.09	152.71	144.267	142.513	148.43	128.088	139.15	126.944	183.594	183.078	183.676	163.029	164.72	157.127	192.314	188.868	188.866
C02E7.6	34.3849	97.7294	27.5745	20.61	94.5331	39.4042	92.7234	99.5768	91.2991	43.9315	34.6409	39.6402	98.8541	102.019	92.3147	36.3021	32.986	33.8667	28.671	26.8868	27.1657	20.7974	16.1314	24.9011
Y48E1B.12	170.837	139.282	165.204	197.465	149.06	143.021	163.622	149.527	134.03	139.656	148.31	141.097	150.245	143.903	123.697	169.416	174.187	168.908	174.115	158.398	163.098	206.636	190.063	195.697
M110.5	129.116	172.902	118.401	134.513	198.781	155.692	203.561	195.773	197.01	151.331	157.59	158.153	177.588	166.754	174.363	128.177	132.213	126.959	119.95	116.511	118.743	131.609	135.078	136.853
C35D10.13	126.013	194.917	120.307	129.095	214.63	176.782	223.125	215.231	205.534	171.297	172.776	186.272	198.729	187.432	198.589	120.485	123.64	133.914	121.263	119.065	120.594	131.865	128.098	127.323
K10B3.8	197.327	116.872	184.692	197.31	136.919	125.604	144.11	131.049	135.599	124.552	128.641	123.62	121.607	120.988	108.021	206.759	203.642	181.58	191.434	174.063	188.58	187.11	202.538	202.281
Y38E10A.24	158.528	163.791	146.995	181.5	151.267	144.606	154.735	150.228	148.837	143.531	153.491	136.796	183.455	155.095	152.823	155.305	153.409	166.871	148.926	145.164	146.896	192.174	191.573	160.753
F17E9.4	149.031	146.46	161.08	179.198	144.577	169.774	140.857	135.398	157.476	159.779	175.507	174.037	155.135	143.309	140.935	161.834	149.659	135.601	153.043	167.891	162.306	168.685	173.802	195.106
Y37E3.10	170.05	144.912	167.117	171.147	167.895	129.626	175.601	162.25	165.834	127.139	123.579	138.16	150.668	149.248	134.821	166.369	172.53	171.252	164.597	172.527	164.227	168.557	164.936	179.948
T21C9.5	144.912	169.571	130.324	157.532	185.271	152.1	183.378	185.315	187.12	142.36	158.844	155.096	163.325	169.758	175.631	151.398	141.844	141.493	126.435	132.012	132.524	159.053	159.383	154.161
F55G1.8	159.308	169.742	142.397	191.423	160.651	133.462	162.975	156.065	162.914	132.299	137.724	130.364	173.455	160.751	175.021	165.813	154.946	157.166	140.559	143.18	143.452	191.537	190.188	192.544
D2096.2	120.899	155.39	117.155	123.342	176.157	232.089	189.89	166.745	171.837	227.022	225.696	243.549	164.689	161.917	139.565	125.639	117.607	119.451	117.671	119.082	114.713	122.701	120.912	126.412
B0205.3	136.109	170.653	140.289	142.677	208.198	157.304	215.467	209.346	199.782	157.424	160.115	154.374	179.392	170.785	161.782	144.611	129.325	134.391	139.443	138.52	142.903	141.657	144.402	141.971
W03C9.3	131.862	158.482	145.858	139.941	174.27	154.468	176.928	177.365	168.517	149.218	155.599	158.586	157.152	152.177	166.118	124.118	134.848	136.619	147.073	142.233	148.267	142.602	139.78	137.441
Y57G11B.5	81.6702	200.219	88.0103	82.4733	208.684	218.144	215.925	208.403	201.723	214.97	226.488	212.973	206.098	203.995	190.562	97.1351	80.5162	67.3594	84.5414	92.607	86.8823	73.2695	82.2311	91.9195
Y54G2A.31	118.131	186.352	126.418	112.936	225.06	154.971	240.373	223.997	210.811	145.948	159.885	159.081	199.843	177.966	181.247	107.485	123.407	123.5	124.806	125.709	128.74	119.279	108.305	111.226
F33A8.5	137.938	158.502	142.358	154.206	166.257	170.741	172.141	167.468	159.162	168.522	173.835	169.867	163.09	162.728	149.688	137.743	130.614	145.457	144.208	137.686	145.18	152.855	163.174	146.59
F13D12.6	96.1299	144.692	85.6917	74.6681	157.25	209.614	163.117	157.755	150.88	206.782	210.524	211.537	148.562	143.366	142.148	98.0004	94.1557	96.2335	81.5043	88.5533	87.0175	75.1254	71.7115	77.1674
F32E10.4	171.017	135.802	162.941	168.478	163.132	146.484	166.152	163.859	159.385	147.595	145.859	145.996	136.139	137.309	133.959	177.371	170.545	165.136	162.478	165.691	160.656	167.214	166.264	171.956
Y92H12BR.3	140.328	155.698	139.161	145.067	197.964	162.21	206.65	197.771	189.472	159.964	164.027	162.639	157.669	157.991	151.434	142.508	138.709	139.767	142.176	139.454	135.853	144.939	144.651	145.611
F59E10.3	168.921	123.118	180.663	182.542	128.71	150.079	126.548	130.533	129.049	145.883	156.332	148.021	128.047	119.991	121.317	165.909	170.892	169.963	169.246	186.179	186.564	187.069	178.327	182.231
T03F6.3	110.423	130.953	226.7	157.617	143.964	184.79	145.878	141.026	144.989	189.176	182.731	182.463	135.946	128.124	128.789	109.77	106.647	114.851	226.785	233.693	219.623	155.012	161.419	156.419
M02H5.8	158.963	38.6965	182.266	67.5994	107.056	370.86	113.993	101.286	105.89	376.128	375.625	360.827	43.6734	33.5026	38.9134	156.747	162.006	158.137	176.381	175.484	194.932	71.3374	65.8442	65.6166
T05H10.6	138.816	175.761	134.792	151.605	196.969	147.665	208.177	197.089	185.641	146.902	150.217	145.875	183.333	180.167	163.782	138.883	139.305	138.26	135.797	137.111	131.467	152.225	147.975	154.616
F23B12.5	154.72	159.529	150.68	165.948	176.764	143.701	183.075	179.121	168.095	142.592	147.921	140.589	166.846	157.231	154.51	156.356	152.96	154.843	157.759	148.102	146.179	163.162	163.251	171.431
F27C1.2	139.441	150.552	154.781	161.848	161.208	149.343	167.853	158.131	157.641	146.71	147.707	153.612	149.473	153.946	148.235	144.736	133.324	140.263	157.189	157.304	149.849	157.368	166.887	161.29
K07C11.2	131.602	173.402	121.314	135.674	208.932	160.654	213.358	210.258	203.179	153.905	163.927	164.13	171.463	163.262	185.481	130.653	129.409	134.743	123.167	122.138	118.636	136.713	133.592	136.717
ZK105.1	265.206	43.1999	292.705	142.598	148.026	109.832	144.65	138.797	160.632	108.948	117.666	102.882	46.7423	39.9295	42.9279	256.612	252.885	286.121	301.227	290.67	286.219	143.521	149.562	134.711
ZK616.6	131.927	166.777	129.163	154.135	169.654	168.503	175.751	166.188	167.023	165.96	169.93	169.62	174.68	164.392	161.26	137.096	130.442	128.242	127.62	129.269	130.601	153.927	153.564	154.915
F56D1.7	145.227	164.541	134.64	159.842	188.277	151	192.751	185.874	186.206	150.296	152.636	150.067	169.087	163.357	161.18	149.309	144.663	141.709	133.374	134.313	136.233	160.295	158.466	160.766
C23G10.4	177.39	137.366	163.368	193.538	158.96	125.793	163.254	157.344	156.282	126.254	128.451	122.675	140.2	141.686	130.213	183.638	173.12	175.411	167.286	162.685	160.134	191.977	192.225	196.412
Y54G9A.6	128.507	168.516	125.595	138.833	191.009	167.248	201.768	197.103	174.155	164.486	168.716	168.541	176.212	167.464	161.873	127.631	131.327	126.563	126.699	124.703	125.383	142.824	137.265	136.41
M60.4	191.941	82.3061	265.339	116.22	70.0671	135.943	71.9302	73.9479	64.3231	138.848	131.577	137.406	80.8815	87.0843	78.9526	195.16	194.252	186.409	263.258	260.472	272.288	113.998	123.7	110.962
W02D7.7	146.625	147.939	147.235	146.237	172.584	151.106	179.639	171.942	166.172	151.682	148.142	153.494	147.207	145.609	151.001	149.194	145.652	145.029	151.943	146.145	143.618	150.646	137.016	151.049
C38C10.2	152.186	159.859	133.851	171.583	163.097	138.377	162.213	167.232	159.848	139.324	139.722	136.085	161.953	161.553	156.071	154.604	147.732	154.223	135.468	139.384	126.702	167.649	171.319	175.781
B0261.7	129.776	170.411	130.631	140.695	195.172	151.468	199.063	197.307	189.146	146.342	158.743	149.32	178.702	173.177	159.354	128.037	128.894	132.396	134.488	122.246	135.158	146.66	135.492	139.933
T25F10.6	205.537	103.93	155.628	161.227	133.654	76.1103	129.653	141.815	129.493	78.9092	78.7855	70.6363	98.6053	114.794	98.3912	202.683	203.842	210.086	157.348	152.747	156.79	154.942	169.845	158.893
F13B12.1	160.395	137.465	149.821	179.739	144.521	142.751	147.332	149.648	136.583	139.066	142.705	146.483	142.713	142.193	127.488	158.075	159.67	163.439	150.691	150.951	147.821	181.263	178.4	179.555
Y71H2AM.23	164.568	140.697	160.095	171.485	151.647	123.386	155.621	148.354	150.965	122.585	126.656	120.916	146.947	139.16	135.984	168.216	165.272	160.217	161.234	161.356	157.693	166.682	170.553	177.22
F25D7.4	211.061	104.427	189.316	228.597	112.512	118.562	116.077	114.511	106.948	115.339	128.287	112.059	108.403	106.228	98.6498	214.918	212.49	205.774	195.556	187.297	185.095	227.346	232.161	226.283
ZK809.4	181.762	143.251	154.558	199.954	134.723	121.328	141.099	130.319	132.753	115.111	122.071	126.801	143.192	150.024	136.538	180.067	179.295	185.924	153.191	156.582	153.902	202.937	198.372	198.554
M02B1.3	175.919	138.203	150.862	185.25	145.931	131.587	150.669	149.735	137.389	120.961	130.242	143.557	142.455	137.494	134.661	177.859	176.159	173.74	148.829	150.63	153.125	182.717	186.739	186.295
ZK6.10	243.754	51.5301	178.513	138.767	77.4712	184.26	75.9752	77.3117	79.1269	183.658	186.323	182.798	52.1679	52.4398	49.9825	242.006	242.219	247.037	174.414	177.694	183.431	141.86	141.775	132.666
F42G9.1	169.735	139.196	157.823	175.887	160.06	133.64	162.31	162.147	155.723	128.825	130.145	141.95	145.565	147.643	124.381	171.047	167.107	171.051	157.543	160.675	155.252	174.654	171.729	181.277
B0464.1	156.705	149.607	161.901	164.463	163.464	138.24	169.538	162.74	158.114	138.237	139.736	136.747	152.704	147.946	148.171	163.438	152.935	153.742	164.785	163.39	157.529	164.833	163.49	165.066
C13B4.2	140.227	161.154	139.829	145.244	198.75	143.452	199.547	204.4	192.302	143.236	145.095	142.027	166.622	162.935	153.905	145.085	137.477	138.12	139.52	135.971	143.996	147.505	140.953	147.274
F31E3.3	148.561	146.049	141.993	155.18	171.916	140.399	170.956	174.144	170.649	138.024	140.602	142.57	154.764	140.616	142.767	150.592	145.932	149.16	140.438	146.452	139.088	154.708	152.126	158.705
T22D1.9	156.791	139.612	147.373	170.846	179.667	140.149	185.414	181.628	171.957	137.552	145.997	136.898	146.259	135.749	136.827	158.188	157.956	154.23	148.039	147.489	146.592	168.772	170.043	173.724
R07G3.5	149.133	151.405	147.742	146.13	173.935	146.557	178.061	174.445	169.298	142.827	152.996	143.849	153.183	145.822	155.212	148.496	147.953	150.951	149.526	147.684	146.017	147.266	148.398	142.724
C26C6.2	116.183	158.956	108.908	112.353	175.711	159.016	173.314	179.144	174.673	161.289	152.834	162.925	154.054	156.261	166.554	114.284	116.755	117.51	107.054	111.428	108.243	113.073	109.16	114.827
C53B7.4	141.613	171.934	109.283	144.48	181.828	130.871	181.424	184.854	179.205	130.083	135.858	126.672	167.653	177.474	170.676	141.677	143.927	139.234	107.622	106.629	113.597	145.091	150.544	137.804
C47E12.1	171.811	122.991	190.441	178.955	139.451	126.98	141.892	136.52	139.94	128.244	126.584	126.113	129.503	126.314	113.157	173.325	170.756	171.352	189.693	189.516	192.114	176.388	177.044	183.434
C03D6.8	183.094	113.745	196.343	199.039	105.459	109.621	101.015	108.091	107.27	107.494	107.511	113.858	115.448	108.182	117.606	178.015	182.7	188.567	197.671	191.275	200.083	204.481	195.401	197.236
EEED8.3	98.1601	170.163	92.3712	114.331	214.164	177.197	212.807	212.272	217.412	173.592	176.999	181.001	179.17	162.025	169.295	98.4838	93.6777	102.319	92.6756	92.0325	92.4055	115.903	117.319	109.771
F07A5.7	174.703	117.742	153.47	159.046	127.543	99.1063	127.541	132.357	122.731	99.3556	103.622	94.341	114.732	120.367	118.127	170.35	181.602	172.158	149.71	156.438	154.262	156.837	167.185	153.115
C36A4.4	151.654	155.182	142.945	169.064	175.09	130.036	181.137	174.332	169.801	129.692	136.337	124.078	161.648	147.201	156.698	152.575	154.853	147.534	144.357	139.396	145.081	170.547	165.909	170.736
F25D7.1	140.47	134.244	161.284	149.291	154.18	151.269	155.185	156.453	150.902	152.277	150.133	151.399	134.369	137.897	130.465	144.376	136.931	140.104	160.956	159.525	163.37	147.896	150.837	149.14
F15D4.3	151.441	143.786	136.378	167.045	151.172	136.627	166.212	139.832	147.473	127.847	141.165	140.868	162.147	137.331	131.88	150.022	151.959	152.342	141.07	131.333	136.731	166.677	174.042	160.416
MTCE.16	137.766	160.721	104.483	62.8326	233.281	170.077	199.161	201.477	299.203	154.652	145.67	209.91	156.953	95.9011	229.307	123.512	135.201	154.585	68.7825	123.19	121.477	71.1754	48.5894	68.733
Y46G5A.17	148.757	161.639	145.531	173	143.398	120.823	147.535	144.09	138.567	119.088	122.616	120.764	159.392	164.106	161.421	148.071	149.861	148.339	148.409	144.029	144.156	172.522	172.769	173.708
Y75B8A.17	142.456	149.881	128.476	162.11	167.752	149.302	168.789	161.991	172.475	139.784	153.161	154.961	150.276	162.459	136.909	150.94	138.525	137.902	135.753	123.251	126.423	173.271	163.939	149.12
T13F2.2	119.326	168.131	120.72	124.653	187.353	163.495	187.443	183.412	191.203	154.401	163.571	172.515	175.266	167.323	161.805	120.978	113.249	123.752	123.245	122.392	116.524	123.839	123.793	126.328
K07H8.3	151.967	140.047	145.79	168.956	157.854	127.242	166.312	152.428	154.823	127.98	130.102	123.642	147.727	140.561	131.853	150.156	151.618	154.126	154.959	134.911	147.499	171.379	165.393	170.094
C33A12.1	154.685	139.625	152.921	169.198	147.826	124.786	145.038	143.933	154.506	123.698	130.711	119.951	149.722	138.22	130.933	151.244	157.75	155.061	157.69	146.598	154.474	170.287	172.961	164.347
C05E4.9	89.9835	198.653	98.3899	149.97	149.781	146.293	150.442	152.846	146.055	152.429	148.506	137.945	190.84	198.539	206.581	90.8654	97.2858	81.7992	97.0025	95.9775	102.19	141.388	154.173	154.349
F54D11.1	244.145	112.844	112.215	238.145	145.632	73.0412	150.764	144.946	141.187	74.1784	72.8364	72.1088	121.79	117.941	98.8024	256.176	249.388	226.872	109.157	115.364	112.125	226.667	238.673	249.094
T25B9.9	118.452	203.227	110.753	176.124	157.006	127.723	161.901	153.482	155.633	125.3	132.633	125.237	211.858	196.038	201.784	122.808	116.106	116.443	109.531	112.083	110.646	175.653	173.214	179.506
F35E8.8	5.05147	21.908	109.384	30.0084	1.86229	834.829	1.52218	1.83467	2.23003	796.822	817.024	890.64	19.3807	22.5327	23.8108	3.96655	5.44438	5.74348	112.752	108.561	106.838	28.6601	31.8127	29.5524
C26D10.1	154.644	142.687	150.497	165.885	152.304	137.514	154.582	147.951	154.378	133.154	142.032	137.356	145.128	139.508	143.425	154.386	152.694	156.854	154.008	149.061	148.421	164.3	166.561	166.795
K04G2.1	144.202	142.235	148.908	147.226	169.587	133.41	180.191	164.19	164.379	132.239	131.798	136.192	148.559	136.75	141.396	144.46	140.134	148.013	148.615	145.989	152.12	150.207	147.017	144.453
K11H3.1	132.847	128.865	160.094	134.614	146.768	171.429	146.125	146.933	147.246	175.658	169.175	169.453	133.37	127.136	126.088	136.069	130.196	132.277	159.068	158.613	162.6	135.984	136.298	131.559
ZK809.3	122.832	166.864	119.069	139.282	184.861	140.584	183.996	186.264	184.324	141.602	142.679	137.472	164.961	164.134	171.497	122.555	122.706	123.234	119.372	118.218	119.617	138.81	138.899	140.139
Y54F10AM.5	147.982	143.36	148.25	151.115	159.854	124.349	164.244	155.434	159.882	123.921	125.045	124.081	143.996	136.226	149.859	144.87	152.666	146.411	151.299	143.693	149.759	147.059	157.708	148.579
F47G9.1	123.197	157.691	129.423	115.07	187.768	147.883	185.278	185.763	192.264	143.525	140.467	159.657	155.507	153.42	164.145	123.339	121.325	124.928	125.438	132.47	130.361	117.259	107.531	120.419
M03F4.7	145.073	127.255	133.764	111.17	144.181	159.962	145.226	146.484	140.832	164.598	151.483	163.805	116.665	131.049	134.05	147.431	143.89	143.9	137.149	129.397	134.747	108.727	109.416	115.367
C31E10.7	122	118.253	114.747	144.004	107.282	159.78	107.287	101.371	113.188	152.864	155.087	171.388	124.492	127.824	102.443	130.416	115.648	119.935	111.741	113.289	119.211	142.24	149.647	140.126
C29H12.2	129.959	144.671	148.116	127.582	175.218	167.74	184.704	172.813	168.136	163.306	173.755	166.159	143.061	146.979	143.973	128.351	131.467	130.057	144.695	148.907	150.746	131.914	127.216	123.617
R74.8	107.501	175.801	106.963	118.76	194.941	145.991	202.561	191.65	190.611	136.789	149.942	151.243	180.535	179.413	167.454	105.656	108.641	108.205	107.678	105.414	107.799	116.36	120.947	118.972
T12A2.2	143.353	137.897	132.264	147.93	166.496	137.229	163.875	170.554	165.059	136.491	133.412	141.783	137.758	137.314	138.619	147.062	141.241	141.755	133.443	135.074	128.274	147.327	147.194	149.268
C50C3.8	154.082	135.776	146.79	166.299	156.128	139.217	158.746	154.088	155.552	135.098	143.489	139.062	139.173	136.566	131.59	160.667	147.428	154.152	145.953	146.12	148.298	164.829	168.819	165.249
C16A3.6	212.005	87.4749	215.417	229.66	76.5734	80.5265	76.7733	74.8155	78.1312	77.199	77.0156	87.365	88.7196	92.1461	81.5591	213.483	207.895	214.635	211.41	219.114	215.726	231.561	223.631	233.788
F10E7.5	167.55	117.025	163.313	183.001	140.997	117.798	140.762	144.42	137.808	116.356	120.761	116.278	122.967	113.716	114.392	170.648	160.155	171.846	168.111	163.476	158.351	180.024	178.09	190.887
F10D11.1	129.929	153.659	128.579	144.943	166.901	149.012	175.093	160.583	165.026	147.882	153.23	145.924	161.331	155.216	144.428	134.201	126.839	128.747	130.089	126.975	128.674	150.362	143.061	141.406
Y46G5A.5	202.547	106.735	187.572	224.072	99.615	93.6129	106.292	100.054	92.4994	86.4838	97.4276	96.9273	109.703	105.014	105.489	206.658	205.82	195.163	197.668	183.975	181.073	228.357	229.862	213.997
ZK858.4	119.882	161.766	115.004	129.148	188.514	143.737	186.146	190.039	189.359	138.727	143.212	149.271	163.275	149.736	172.288	121.08	117.055	121.51	111.939	118.31	114.763	128.445	130.273	128.727
F23H11.3	142.589	145.112	139.331	166.274	165.046	139.938	173.486	164.233	157.42	141.344	143.808	134.662	154.18	145.727	135.43	145.144	144.298	138.326	140.061	138.764	139.169	170.866	166.632	161.325
F29F11.1	129.692	150.01	119.878	154.46	173.062	149.611	180.007	171.308	167.87	142.933	156.406	149.493	159.17	145.306	145.554	131.06	125.757	132.26	121.319	121.315	116.999	151.811	155.072	156.498
F33H1.2	119.969	160.914	110.947	134.216	196.81	144.87	208.39	198.69	183.35	139.237	152.547	142.825	167.859	154.449	160.434	125.837	117.004	117.066	118.347	107.936	106.558	133.069	135.626	133.953
F44F4.2	156.393	137.645	139.094	183.702	152.593	129.403	159.589	148.734	149.458	121.029	136.562	130.617	147.191	135.286	130.459	161.244	153.905	154.032	142.218	141.552	133.51	187.968	179.423	183.714
M01D7.6	131.875	158.718	127.008	132.645	171.646	145.89	170.702	172.235	172.003	144.339	140.498	152.833	155.602	151.85	168.701	120.774	135.673	139.178	123.03	127.555	130.439	136.578	125.616	135.741
F49E11.1	138.208	148.386	120.742	152.902	149.524	137.794	157.396	148.267	142.908	138.612	136.275	138.494	146.593	153.182	145.382	140.986	136.301	137.336	121.53	123.297	117.397	150.281	154.017	154.407
T04C12.4	157.493	128.001	139.042	126.086	147.11	122.358	150.401	146.56	144.368	123.781	113.586	129.707	127.853	124.194	131.956	156.182	160.732	155.566	133.105	146.938	137.083	129.273	124.63	124.355
F29F11.6	135.97	144.744	138.5	121.699	160.035	148.233	163.078	159.935	157.092	148.388	143.14	153.172	142.304	144.916	147.013	135.079	134.653	138.178	132.888	141.006	141.606	119.599	117.373	128.124
F53A9.10	207.112	98.6672	166.447	177.315	144.335	78.6183	144.873	150.935	137.197	78.3506	85.4855	72.0188	105.179	102.909	87.9141	201.16	213.643	206.531	163.358	169.08	166.902	174.34	189.094	168.512
Y54E2A.11	179.806	109.245	178.55	195.845	129.241	114.477	136.924	127.388	123.412	114.248	115.02	114.162	111.326	113.07	103.341	180.788	180.627	178.004	181.213	178.436	176	199.182	191.969	196.383
F25D1.1	117.692	158.266	118.019	121.279	178.941	154.746	184.395	173.204	179.223	152.029	156.317	155.893	159.635	154.743	160.42	118.561	116.841	117.673	122.945	116.996	114.114	118.929	122.72	122.188
Y24F12A.2	144.099	140.601	140.953	161.541	158.839	124.564	160.857	165.987	149.673	119.313	127.243	127.137	141.154	137.056	143.593	142.39	141.258	148.649	144.354	140.644	137.861	161.194	156.711	166.716
T06D8.7	149.985	133.626	143.661	175.788	141.136	126.202	143.192	135.748	144.467	124.437	126.658	127.509	138.882	135.5	126.495	153.345	148.311	148.299	137.914	146.472	146.596	177.155	174.576	175.634
R08D7.3	172.64	122.67	164.645	183.689	133.017	121.087	135.778	131.154	132.118	121.756	124.362	117.142	125.691	123.343	118.977	180.912	166.74	170.269	166.908	163.709	163.319	178.255	188.276	184.535
Y11D7A.10	104.876	204.956	108.138	173.431	137.919	128.775	141.401	129.778	142.578	123.258	129.051	134.016	217.943	194.423	202.501	101.883	109.979	102.766	102.088	104.413	117.914	174.745	180.303	165.243
Y69A2AR.28	118.45	133.008	125.447	127.598	168.914	167.429	166.705	166.303	173.733	158.274	172.724	171.29	145.42	143.133	110.471	118.634	122.155	114.562	127.768	125.514	123.059	129.768	128.722	124.302
T04G9.5	92.5691	159.052	71.4946	79.1055	220.781	180.788	229.063	235.694	197.586	177.787	172.15	192.429	145.235	158.79	173.131	93.0948	94.9301	89.6824	74.1047	71.0074	69.3717	81.2746	78.3194	77.7224
Y67D2.3	141.068	146.236	138.687	152.233	156.342	127.153	158.605	150.317	160.103	119.759	141.657	120.041	162.387	154.105	122.215	146.541	138.535	138.13	139.903	130.555	145.603	162.998	146.632	147.069
C28C12.7	117.381	134.43	123.739	112.846	143.478	167.731	150.022	137.191	143.221	170.693	172.586	159.913	134.432	128.947	139.909	116.514	116.654	118.974	127.419	119.269	124.528	112.197	114.889	111.451
ZK177.6	137.992	141.191	116.402	153.078	173.544	140.283	173.012	175.604	172.015	138.659	136.293	145.896	143.426	143.089	137.057	140.282	137.739	135.955	114.745	119.893	114.568	149.496	153.805	155.933
F26A3.2	126.598	140.186	125.709	126.437	176.921	135.963	179.201	177.3	174.262	136.186	129.861	141.843	147.588	140.08	132.888	123.337	121.162	135.294	130.026	123.103	123.998	129.762	124.939	124.61
C30F8.2	139.253	128.258	134.455	124.656	155.739	131.437	152.74	154.691	159.786	131.975	130.97	131.366	131.962	128.673	124.139	140.495	143.412	133.851	131.601	136.011	135.754	120.282	123.976	129.709
Y51A2D.9	148.993	99.3777	169.96	132.755	146.3	139.707	150.792	146.315	141.793	136.315	149.479	133.327	109.802	97.4009	90.9306	141.471	143.716	161.793	173.888	156.094	179.899	129.962	139.652	128.651
F22B5.2	151.907	123.327	154.863	167.533	140.618	134.625	144.648	134.665	142.54	131.652	136.715	135.509	126.808	127.45	115.722	154.94	150.459	150.324	158.513	152.414	153.663	170.139	166.766	165.695
T05E11.9	100.38	107.75	112.389	78.6158	90.6218	119.961	90.0091	89.4764	92.3801	120.905	108.549	130.43	92.9096	109.045	121.295	100.94	96.6821	103.518	112.973	113.875	110.317	77.4459	81.0757	77.3259
R05D11.3	100.543	176.34	102.402	108.995	215.877	153.031	220.283	214.266	213.082	150.721	155.669	152.703	169.867	171.942	187.21	101.66	99.4353	100.534	103.626	96.5089	107.072	110.11	105.413	111.462
R10E4.4	150.463	135.003	135.139	165.35	161.012	129.641	162.507	162.657	157.873	130.287	130.723	127.911	135.428	134.632	134.949	153.055	149.38	148.953	136.465	134.965	133.987	163.536	164.893	167.621
Y105C5B.28	97.2405	155.991	85.1155	133.388	144.448	186.096	153.69	143.417	136.237	186.619	190.887	180.782	153.351	163.536	151.087	101.217	97	93.505	88.1996	81.077	86.07	130.034	135.411	134.719
Y110A7A.18	301.616	21.1853	231.281	350.676	17.1964	22.5744	17.7583	16.5982	17.2327	21.4419	24.2905	21.9909	21.3721	22.0462	20.1376	305.756	299.256	299.836	234.939	233.882	225.022	345.947	347.472	358.608
Y65B4BR.4	139.545	129.443	138.63	147.22	145.392	143.647	150.417	144.945	140.814	140.885	148.203	141.853	128.5	129.073	130.757	137.96	141.928	138.748	137.388	139.72	138.781	144.584	151.584	145.494
R09A1.1	161.549	124.332	131.488	183.987	143.066	127.136	146.949	143.648	138.602	125.053	132.029	124.327	128.785	126.633	117.58	165.852	160.068	158.729	134.215	130.313	129.937	180.987	187.353	183.619
M03A1.7	81.8874	143.943	88.6724	53.6066	77.7027	159.531	73.5314	81.0249	78.5518	166.137	141.173	171.284	119.244	156.466	156.12	89.2113	77.9111	78.5398	90.4472	85.4008	90.1692	55.1833	53.1837	52.4526
R107.5	138.415	132.368	131.09	144.659	157.797	140.782	161.371	154.028	157.992	142.331	142.373	137.642	137.202	131.136	128.766	135.457	135.806	143.982	131.863	128.652	132.755	143.25	144.621	146.107
ZK1058.4	115.513	150.354	109.613	123.259	186.574	141.677	189.304	191.105	179.313	141.978	133.891	149.162	148.819	148.932	153.312	114.816	114.759	116.963	108.416	111.888	108.534	121.093	123.833	124.85
C47B2.5	165.037	114.881	171.112	188.923	121.914	104.298	127.818	125.552	112.371	100.721	106.572	105.601	122.552	113.616	108.474	164.437	170.647	160.026	169.041	173.8	170.495	187.1	193.832	185.838
DY3.1	136.561	136.613	131.495	138.922	175.097	126.473	175.063	166.247	183.981	121.453	129.587	128.379	140.94	139.825	129.073	136.988	130.804	141.892	124.419	132.288	137.778	137.026	133.439	146.301
T02G5.8	118.827	164.835	111.168	123.289	200.596	139.887	208.183	203.831	189.772	143.43	140.564	135.666	173.342	162.891	158.271	121.239	119.724	115.519	113.133	112.124	108.249	124.428	119.548	125.889
Y116A8C.34	177.637	101.968	168.727	201.17	108.336	106.233	110.707	111.015	103.286	104.812	107.992	105.894	107.852	103.45	94.6011	180.813	175.79	176.307	174.248	166.17	165.763	206.034	199.527	197.947
F09G2.2	138.027	132.757	148.022	145.635	137.504	136.993	135.908	138.62	137.985	134.015	138.623	138.341	130.277	133.081	134.912	136.087	138.339	139.654	146.709	145.864	151.493	146.459	145.01	145.436
K02F3.11	150.517	120.856	137.214	172.224	132.279	127.451	138.307	134.418	124.113	123.632	128.988	129.734	118.675	124.408	119.485	155.094	151.946	144.51	145.255	134.666	131.722	166.272	175.625	174.774
ZK675.1	137.41	137.768	121.655	139.95	177.783	133.323	180.818	180.554	171.975	134.553	135.991	129.423	142.206	138.102	132.995	139.112	137.76	135.358	122.28	124.556	118.128	137.628	142.32	139.903
T08B2.7	124.039	145.412	127.176	140.346	158.573	140.426	162.622	159.862	153.234	142.192	142.749	136.336	147.22	147.94	141.076	122.588	124.768	124.762	129.809	123.937	127.781	136.955	140.344	143.739
T01G9.5	142.385	130.678	130.437	164.365	143.429	126.675	147.294	144.65	138.342	122.216	133.484	124.326	135.875	134.319	121.839	145.911	140.048	141.196	133.168	132.525	125.619	164.784	163.737	164.574
Y69A2AL.2	176.942	74.5803	264.306	157.593	52.5773	149.771	52.0437	50.8816	54.8068	147.582	151.489	150.242	76.8215	71.5076	75.4119	175.468	172.231	183.127	263.075	254.109	275.735	158.59	161.175	153.014
C25D7.8	145.132	130.223	147.103	160.025	147.755	121.997	153.683	148.287	141.297	123.881	122.005	120.103	133.567	132.584	124.518	146.954	146.716	141.726	146.53	148.652	146.126	160.27	162.672	157.134
Y38F2AL.4	111.976	144.417	107.227	96.8342	172.818	119.244	172.761	178.902	166.792	127.809	121.09	108.834	136.69	150.255	146.308	109.948	113.405	112.575	112.212	110.568	98.8996	95.2638	99.0851	96.1536
Y65B4BL.2	151.72	135.068	134.737	159.599	153.984	123.809	160.45	151.001	150.501	121.574	127.804	122.048	140.843	135.788	128.573	156.655	150.314	148.191	139.118	133.407	131.687	158.359	158.696	161.741
C24F3.6	146.112	132.054	87.0268	259.246	132.09	118.286	136.724	131.463	128.084	119.337	124.149	111.373	141.674	145.977	108.512	167.531	159.649	111.156	82.0572	93.752	85.2712	217.754	276.416	283.57
M01A10.3	130.644	136.254	118.757	127.309	159.095	155.942	161.475	155.791	160.019	156.381	154.989	156.458	135.598	134.303	138.862	133.739	128.281	129.912	120.764	114.104	121.404	128.906	130.792	122.229
C18H9.12	177.037	120.161	161.356	133.354	137.815	113.574	142.23	125.679	145.536	92.351	125.988	122.382	125.328	88.5889	146.567	168.074	181.437	181.6	127.523	194.331	162.214	136.604	116.105	147.352
F53A2.5	130.551	143.638	124.374	141.125	163.626	132.826	168.785	160.344	161.751	132.846	135.464	130.168	151.92	141.098	137.896	129.715	129.319	132.619	127.849	116.208	129.066	144.047	137.318	142.012
T05E11.5	132.598	132.345	118.482	128.886	166.699	133.678	168.077	165.859	166.161	133.259	133.112	134.662	131.712	131.675	133.649	129.521	132.537	135.736	119.096	118.039	118.312	128.446	125.447	132.764
C04C3.3	136.095	151.741	133.396	145.83	169.669	113.404	182.437	161.664	164.907	113.728	119.3	107.186	153.855	147.963	153.406	134.264	138.973	135.048	133.956	129.419	136.814	145.517	145.181	146.792
E04F6.8	151.697	80.7192	189.844	111.093	131.382	146.584	136.795	123.157	134.193	139.771	158.073	141.908	87.5485	74.0781	80.5311	149.048	149.614	156.429	185.478	174.522	209.532	112.509	112.882	107.889
C50F4.13	119.896	129.218	134.412	143.585	107.869	164.803	110.979	112.322	100.307	163.453	168.303	162.653	137.152	124.405	126.097	118.295	125.668	115.724	133.306	140.264	129.665	148.397	144.377	137.98
C18G1.4	151.041	134.024	123.263	166.819	163.171	119.899	175.029	158.655	155.829	116.751	123.54	119.406	142.604	134.295	125.175	151.678	150.363	151.082	125.608	122.665	121.516	164.929	166.056	169.473
Y23H5A.3	127.139	143.782	127.214	140.05	171.015	135.887	182.641	170.337	160.066	131.203	141.024	135.434	153.211	145.768	132.367	133.777	125.413	122.228	131.616	125.546	124.48	145.52	138.391	136.24
F35C11.5	119.324	163.064	107.11	145.07	160.044	135.539	166.721	156.005	157.406	130.519	142.432	133.665	166.58	160.769	161.843	118.976	117.658	121.338	108.436	109.039	103.856	147.353	143.326	144.531
K08E3.6	148.405	118.547	141.217	160.543	137.974	129.013	139.688	138.184	136.05	125.407	130.335	131.297	120.956	122.299	112.385	151.666	147.451	146.098	142.621	144.101	136.931	159.612	160.598	161.418
F55A3.3	151.602	123.471	139.528	157.658	149.112	122.99	152.718	150.267	144.353	121.691	124.029	123.248	125.662	130.87	113.879	152.574	149.996	152.234	139.798	143.584	135.204	156.051	157.316	159.608
R12E2.13	129.489	112.041	157.994	154.889	111.871	177.409	117.208	106.822	111.584	176.114	181.812	174.302	118.322	118.429	99.3732	129.439	127.602	131.426	160.724	156.065	157.194	164.157	147.193	153.317
C16A3.4	165.905	107.481	167.209	187.285	115.175	101.218	119.017	109.472	117.038	102.383	103.33	97.9412	111.449	108.707	102.287	170.894	162.189	164.632	171.83	166.733	163.064	181.614	187.661	192.579
K10D3.10	133.355	128.163	133.152	130.366	150.159	136.579	144.526	143.591	162.361	128.403	137.36	143.975	124.49	124.374	135.624	128.275	126.018	145.773	130.05	132.586	136.818	131.864	125.973	133.261
C41G7.9	117.049	144.797	120.327	125.815	149.394	150.353	156.831	150.159	141.193	149.61	149.665	151.784	143.783	147.558	143.052	120.049	117.104	113.994	127.878	115.886	117.219	118.302	131.47	127.673
C53A5.3	135.264	132.777	127.564	136.96	153.704	135.543	158.832	151.28	151.001	131.707	133.769	141.153	132.93	132.236	133.165	134.062	133.045	138.684	124.091	128.46	130.141	136.727	132.814	141.34
W04C9.4	162.347	110.925	161.274	166.075	115.947	107.124	122.173	116.778	108.891	103.315	105.917	112.142	114.74	110.738	107.297	156.818	163.059	167.163	162.234	160.309	161.28	174.951	167.802	155.473
B0213.2	190.315	98.3027	168.205	202.251	93.1355	87.238	102.128	87.7158	89.563	91.0262	74.6173	96.0706	115.939	91.817	87.1519	220.236	200.321	150.388	147.093	160.564	196.957	175.238	213.065	218.45
C46F11.2	123.149	171.623	124.078	198.003	131.391	115.952	136.194	132.448	125.53	115.614	120.186	112.056	177.479	168.407	168.983	123.668	122.178	123.6	126.846	122.252	123.136	197.703	195.003	201.301
F42A10.5	130.007	141.855	129.037	136.416	172.921	129.14	175.468	172.108	171.189	125.993	129.327	132.098	148.154	139.465	137.944	128.005	132.089	129.926	125.783	130.938	130.39	137.295	134.777	137.176
C36B1.3	119.965	143.89	113.957	127.741	166.491	138.356	168.614	162.254	168.606	136.025	137.886	141.158	150.367	142.391	138.911	123.253	115.877	120.765	116.758	112.306	112.808	134.178	124.111	124.933
K01G5.8	122.831	123.658	125.594	127.112	155.449	138.132	162.503	150.638	153.206	123.415	133.148	157.833	131.52	125.181	114.272	118.943	125.632	123.919	124.144	126.013	126.624	129.266	133.873	118.196
C27H6.4	124.429	112.57	141.949	137.608	134.183	167.153	137.187	141.897	123.466	163.913	170.666	166.879	113.902	113.186	110.624	124	126.563	122.724	143.285	139.58	142.981	133.952	136.579	142.294
F07H5.3	127.458	97.4442	127.78	129.168	92.8705	178.364	96.0098	91.0549	91.5467	166.611	190.426	178.054	103.804	99.3913	89.137	130.543	123.616	128.215	129.617	125.993	127.732	131.295	134.847	121.361
K02F3.4	151.379	93.9465	158.45	131.672	87.0905	93.5135	86.5064	88.8164	85.9488	95.3923	92.8517	92.2966	87.8583	95.0736	98.9076	146.417	156.371	151.349	162.685	156.411	156.255	132.341	132.405	130.271
C18A3.5	144.504	122.905	139.826	140.651	146.081	123.59	148.422	143.344	146.476	124.867	123.17	122.734	123.207	121.671	123.837	143.087	144.701	145.725	134.912	148.653	135.913	137.904	139.474	144.576
F13H10.8	120.603	154.302	120.207	140.378	131.376	161.87	129.894	131.765	132.469	161.296	158.697	165.616	164.199	147.774	150.934	121.431	118.564	121.815	122.792	117.792	120.038	144.126	133.043	143.963
Y37D8A.2	112.024	119.263	129.648	106.386	151.35	173.635	156.426	152.612	145.012	172.848	181.183	166.873	124.624	120.443	112.722	106.379	114.572	115.122	133.619	122.317	133.007	105.206	113.52	100.432
F32E10.6	110.721	131.271	118.135	106.196	158.398	159.029	154.376	159.717	161.101	155.1	145.967	176.019	129.039	130.701	134.074	107.798	107.474	116.891	118.866	115.811	119.728	106.366	102.877	109.344
W02A2.2	178.474	81.1903	218.584	130.144	117.622	107.959	113.715	114.684	124.466	106.807	112.017	105.051	79.3103	77.4535	86.8072	165.253	176.691	193.476	216.422	216.924	222.405	131.267	135.828	123.335
F22D6.3	152.352	120.061	148.984	161.783	147.116	115.223	153.615	144.394	143.341	113.662	116.45	115.556	127.514	120.941	111.728	156.503	149.634	150.918	149.177	150.145	147.631	162.332	157.342	165.677
R06C1.4	107.793	163.983	92.3373	97.2033	190.501	123.011	185.429	197.888	188.186	133.251	112.595	123.187	150.748	157.984	183.217	109.452	111.666	102.261	91.262	89.0891	96.6606	93.1951	102.303	96.112
C29E4.8	141.315	134.886	134.955	142.841	162.519	110.933	167.318	161.263	158.976	107.769	116.522	108.508	141.587	131.359	131.714	140.078	143.181	140.687	133.938	136.177	134.752	140.099	138.726	149.697
C56G2.6	123.349	147.714	98.9696	148.332	135.478	148.163	145.104	134.856	126.472	149.639	152.075	142.777	155.04	152.207	135.894	126.112	122.506	121.429	101.536	97.5114	97.8615	150.12	147.999	146.878
Y34B4A.9	209.154	93.6131	136.697	163.035	87.827	86.5411	84.8847	86.6372	91.959	83.8113	93.2832	82.5288	96.0935	95.2039	89.5419	207.995	206.614	212.852	132.65	139.448	137.992	163.959	159.423	165.723
Y92C3B.1	114.991	149.557	100.664	113.905	169.981	160.655	183.296	152.775	173.873	155.108	164.241	162.615	150.443	138.653	159.574	112.504	115.426	117.042	98.9116	94.7551	108.326	108.392	116.467	116.855
M03C11.4	157.91	119.411	137.628	176.035	133.063	109.177	128.663	134.711	135.816	106.785	110.839	109.908	123.678	117.756	116.799	156.812	158.039	158.878	135.618	139.605	137.661	180.286	168.588	179.23
Y43E12A.1	115.709	149.819	100.835	126.094	171.609	128.899	181.578	167.318	165.932	123.416	131.765	131.515	153.628	143.416	152.414	116.737	111.182	119.208	103.56	102.145	96.8003	125.108	125.272	127.904
C18D11.4	111.798	141.729	112.518	122.468	156.236	153.887	169.075	153.036	146.597	144.024	148.549	169.088	146.942	147.604	130.641	109.278	112.934	113.182	111.788	109.518	116.25	125.189	123.034	119.182
F55A11.1	114.843	140.592	114.062	123.434	164.845	137.564	164.747	169.281	160.507	137.045	135.773	139.874	142.13	137.116	142.531	119.996	106.803	117.73	113.532	117.647	111.007	124.971	121.642	123.688
M106.5	133.532	127.3	137.282	145.669	134.825	125.138	138.324	135.869	130.283	122.591	125.079	127.745	129.331	124.226	128.341	137.746	134.335	128.515	139.297	135.891	136.658	139.827	146.876	150.303
C28H8.4	130.31	129.871	121.001	144.618	146.314	136.213	151.654	143.752	143.537	130.885	137.723	140.033	128.167	127.241	134.205	142.452	125.272	123.207	122.099	120.041	120.863	149.496	140.767	143.593
C02D5.4	57.6413	232.341	121.992	191.653	53.5645	211.479	52.026	56.7867	51.8808	213.144	221.341	199.951	234.58	219.741	242.703	56.4109	57.1264	59.3866	119.126	120.77	126.079	196.69	185.422	192.847
W08F4.8	114.187	137.726	128.05	117.065	163.788	153.772	173.572	164.389	153.402	149.944	153.596	157.775	142.943	138.435	131.799	108.612	117.139	116.809	130.781	126.34	127.03	118.645	116.98	115.571
ZK652.3	120.713	152.382	117.004	136.897	143.94	130.804	145.415	149.258	137.147	116.709	139.286	136.418	153.967	138.811	164.368	118.19	120.783	123.166	120.779	111.246	118.986	147.368	138.671	124.652
B0035.1	126.352	133.625	119.167	139.994	148.34	132.393	150.521	147.817	146.681	131.845	132.825	132.51	135.952	135.247	129.677	129.058	126.595	123.403	119.884	118.005	119.611	139.149	143.882	136.95
F53F10.3	122.661	152.181	107.409	124.426	184.268	122.844	189.811	187.682	175.311	128.963	121.829	117.739	159.661	154.317	142.563	130.776	117.716	119.49	104.8	115.489	101.94	124.442	119.942	128.893
F01G4.2	134.894	139.492	126.532	140.663	152.577	118.852	158.205	155.177	144.35	118.566	121.526	116.464	145.766	143.57	129.141	134.753	134.311	135.618	125.746	132.419	121.43	144.656	134.842	142.492
ZK829.7	133.288	123.662	143.85	139.229	134.503	137.084	137.9	131.733	133.876	133.04	141.104	137.107	124.591	125.226	121.168	134.443	134.006	131.416	143.641	142.328	145.58	139.48	139.368	138.839
R166.6	139.428	119.338	149.061	137.282	118.571	123.399	117.787	111.561	126.366	121.523	116.615	132.058	115.543	113.6	128.87	134.282	142.338	141.663	141.9	154.096	151.185	135.057	134.283	142.506
F53B2.8	88.8706	36.6092	258.228	78.7791	58.3121	308.958	55.5094	62.6532	56.7737	285.772	292.954	348.148	34.4979	38.8623	36.4674	81.4167	91.7149	93.4801	250.693	262.767	261.223	79.4459	75.8996	80.992
D2092.15	135.602	129.728	131.88	127.53	123.187	144.424	156.345	107.669	105.548	149.457	106.92	176.896	131.748	106.101	151.334	125.553	137.609	143.646	119.538	150.95	125.151	134.713	106.029	141.847
C53H9.2	182.931	98.7978	158.742	199.779	104.542	107.745	108.637	100.132	104.856	104.116	114.018	105.102	106.495	104.274	85.6246	183.306	181.905	183.58	159.715	157.436	159.074	198.884	197.769	202.684
F26F4.11	125.865	132.462	119.365	133.058	163.091	126.217	170.507	158.848	159.917	119.883	124.995	133.772	142.975	131.455	122.955	130.18	120.141	127.275	122.89	114.815	120.389	133.802	131.853	133.519
C15F1.6	106.682	154.612	99.0376	121.269	154.934	145.469	160.37	151.799	152.634	149.453	144.225	142.728	155.466	150.86	157.511	105.904	104.083	110.058	100.479	98.3046	98.3292	122.568	117.42	123.819
W01G7.5	209.658	72.2548	192.067	232.399	74.8446	77.0009	79.6	74.4764	70.4573	77.7061	77.6824	75.6143	73.4548	78.2944	65.0152	206.021	211.142	211.812	196.851	188.928	190.423	233.637	230.379	233.182
T01C3.2	109.813	134.425	111.428	114.382	163.348	149.481	168.28	152.957	168.805	141.761	131.746	174.937	143.454	131.315	128.507	106.869	112.156	110.415	108.662	108.72	116.903	118.27	115.932	108.946
F21C10.10	139.357	116.168	154.316	184.17	70.4616	157.329	71.2735	68.0153	72.0961	160.878	157.476	153.632	106.755	110.368	131.381	139.505	139.205	139.361	147.519	162.165	153.265	177.743	186.121	188.645
F13G11.3	139.572	96.7308	179.697	150.409	112.221	120.221	110.418	106.402	119.845	121.115	120.54	119.007	106.422	87.9112	95.8598	137.214	138.191	143.311	181.511	182.678	174.901	163.816	140.917	146.493
T16G1.11	119.552	139.479	113.932	120.465	170.614	126.851	181.253	172.469	158.118	126.828	126.606	127.119	148.571	134.612	135.255	119.67	117.444	121.542	116.251	114.921	110.625	122.772	120.525	118.097
R09B5.6	151.005	168.039	93.6519	175.166	116.559	126.144	117.911	112.483	119.283	125.064	130.402	122.967	173.447	158.796	171.873	146.591	147.958	158.465	93.938	89.9527	97.0651	179.927	170.639	174.933
C01G6.1	75.8098	99.2005	81.9407	48.0443	56.9465	138.496	56.5998	55.1048	59.1348	141.651	119.09	154.747	73.212	104.245	120.145	72.0746	76.6249	78.7299	82.5882	82.7576	80.4762	51.451	47.7548	44.9273
T06D8.6	101.886	156.654	103.985	110.867	179.001	133.233	178.947	179.306	178.751	131.464	137.16	131.075	161.028	153.058	155.876	102.847	102.049	100.762	106.673	102.197	103.086	113.761	112.252	106.588
T04H1.2	113.095	139.093	122.258	131.793	146.465	142.932	151.18	145.945	142.269	142.757	144.376	141.662	141.869	140.54	134.87	113.09	112.343	113.852	123.162	123.749	119.864	126.256	136.405	132.718
T22E5.5	160.12	84.1569	163.483	128.675	92.0347	65.2701	83.1304	98.6208	94.353	66.9594	66.807	62.0438	81.5515	90.8112	80.1082	153.367	168.175	158.82	158.589	162.755	169.106	122.283	135.731	128.012
B0511.6	166.442	96.4186	174.678	187.952	90.1216	93.9109	90.0904	90.1991	90.0753	95.6135	92.3252	93.7939	97.1248	98.0945	94.0365	168.171	163.61	167.546	173.688	176.13	174.216	185.859	186.582	191.416
C39E9.12	179.728	92.7439	156.002	191.519	104.056	98.3699	106.685	106.259	99.2234	97.0318	99.1231	98.9547	95.6928	92.029	90.5098	184.518	178.001	176.665	158.824	158.302	150.881	192.897	193.893	187.769
Y57E12AL.1	122.865	134.586	126.791	132.879	149.56	134.852	152.219	148.889	147.572	132.158	137.421	134.979	137.263	133.039	133.457	126.5	120.177	121.919	131.851	123.925	124.596	135.136	132.148	131.354
Y60A3A.9	127.428	132.861	126.148	127.749	146.868	126.937	150.105	146.831	143.669	122.879	129.248	128.686	131.927	132.199	134.457	128.81	128.959	124.515	126.079	131.268	121.097	129.257	129.018	124.973
Y39G10AR.14	127.39	133.162	119.118	147.919	158.565	126.531	166.267	162.48	146.947	123.569	131.361	124.663	137.264	137.336	124.886	129.611	123.711	128.847	123.453	117.422	116.479	145.439	149.485	148.832
C15H11.9	193.625	75.3215	197.541	197.328	81.8949	75.1469	86.4164	81.438	77.8303	72.444	70.1586	82.8383	80.313	76.7864	68.865	195.955	192.344	192.575	198.447	196.105	198.07	193.651	196.509	201.825
B0303.15	145.636	113.976	136.726	154.776	130.742	105.271	132.804	133.207	126.213	96.4743	105.279	114.06	121.714	112.075	108.138	147.332	149.609	139.966	139.376	134.641	136.161	151.282	157.025	156.023
R151.9	113.315	134.921	127.061	122.875	156.493	137.748	161.384	155.755	152.341	128.489	140.555	144.2	140.707	133.137	130.918	108.147	117.88	113.919	130.432	119.247	131.505	121.466	130.578	116.581
F58G1.1	245.907	51.3468	203.326	280.294	40.4501	49.3097	41.0152	38.9782	41.3569	49.2461	51.1457	47.5373	53.5206	53.317	47.2029	253.799	244.169	239.752	202.523	206.323	201.132	279.02	277.459	284.403
C27B7.8	120.173	134.637	117.501	117.288	150.81	129.18	151.22	150.785	150.426	126.103	125.319	136.119	133.421	125.29	145.2	118.607	120.265	121.647	110.104	122.358	120.041	119.65	113.828	118.385
C15H11.4	127.036	129.195	136.674	143.499	127.181	128.747	129.763	120.482	131.297	128.4	130.501	127.339	131.907	124.984	130.692	127.249	123.521	130.337	136.931	139.102	133.989	144.408	145.445	140.645
F33D11.11	126.868	134.395	119.895	126.987	152.562	131.962	158.052	146.64	152.993	129.667	131.584	134.635	133.255	125.899	144.031	124.839	125.758	130.008	114.988	124.765	119.931	130.213	124.839	125.908
H14N18.3	111.754	98.2853	132.265	111.177	146.49	146.463	137.808	143.961	157.702	151.462	148.439	139.488	98.5951	101.753	94.508	111.478	111.432	112.351	130.402	132.947	133.445	110.593	118.405	104.533
F56C9.6	125.572	132.555	112.243	135.905	154.74	110.818	161.963	153.029	149.23	107.4	116.782	108.272	137.664	133.723	126.278	125.754	124.019	126.943	117.516	110.551	108.662	139.099	134.9	133.715
K02F3.10	115.909	136.091	112.719	127.924	157.848	122.59	163.946	157.931	151.667	121.771	127.408	118.591	139.364	136.526	132.383	111.771	113.688	122.268	112.469	115.129	110.559	126.462	129.532	127.778
F08B4.7	120.083	123.298	117.573	133.027	154.401	133.056	161.314	153.681	148.208	135.983	123.392	139.792	126.943	128.003	114.949	121.753	117.708	120.789	114.219	117.636	120.865	135.341	132.662	131.077
ZK632.10	97.3314	139.526	101.53	107.183	138.98	174.192	144.151	134.505	138.282	172.992	172.104	177.478	143.648	137.243	137.686	100.147	95.877	95.9705	97.9735	102.919	103.697	109.463	104.269	107.816
F43G9.1	116.315	139.654	111.832	134.012	154.363	132.6	159.832	156.238	147.019	130.179	134.97	132.65	137.866	141.792	139.304	116.512	116.454	115.978	111.86	110.667	112.97	132.215	136.235	133.584
H24K24.3	115.277	136.901	109.248	133.146	146.772	123.01	155.045	147.597	137.673	120.083	126.835	122.113	137.447	141.285	131.97	116.613	117.78	111.438	114	107.621	106.124	133.816	132.924	132.696
F58A4.3	148.727	107.365	135.215	155.016	122.429	106.797	130.112	121.655	115.52	100.183	109.304	110.904	108.279	110.155	103.663	147.347	153.495	145.337	140.886	133.027	131.732	161.988	151.392	151.668
ZK686.3	115.089	130.693	108.889	113.279	154.445	137.827	159.012	153.473	150.851	136.755	134.02	142.707	132.056	127.802	132.222	115.895	110.847	118.524	108.293	110.902	107.471	114.764	113.721	111.352
F35E8.11	0.821427	3.06465	214.301	2.26261	1.12812	666.584	0.858312	0.930068	1.59599	658.217	675.372	666.162	3.51947	2.66258	3.01188	1.20014	0.742179	0.521968	214.36	220.258	208.286	2.38853	2.0827	2.3166
K08F9.2	132.039	126.909	127.25	152.018	144.748	126.617	147.222	146.58	140.442	127.732	130.714	121.405	131.693	130.672	118.362	133.743	130.37	132.003	128.466	129.45	123.835	148.942	152.08	155.033
Y69A2AR.21	98.4013	136.522	103.468	108.973	161.209	152.192	169.113	160.114	154.399	151.834	152.574	152.169	143.951	137.648	127.968	96.8778	95.8088	102.517	107.663	98.6802	104.06	111.368	109.614	105.939
C18E9.6	135.535	128.945	127.364	146.28	140.454	111.283	148.274	139.168	133.921	107.663	110.247	115.938	131.163	129.526	126.145	134.642	135.476	136.487	129.819	127.102	125.169	145.587	146.65	146.603
LLC1.2	113.461	105.883	90.0986	99.6349	115.283	237.05	119.331	114.43	112.089	239.271	245.61	226.27	118.487	107.485	91.6765	112.921	111.109	116.354	90.2614	92.883	87.1514	98.5753	98.3603	101.969
F41E6.13	125.439	122.676	127.675	134.8	135.042	119.596	141.371	128.877	134.879	116.629	117.301	124.856	124.185	124.522	119.319	123.934	124.974	127.407	131.239	126.642	125.145	138.224	131.528	134.648
F22F7.1	146.272	125.243	118.071	163.998	137.143	116.399	137.781	140.614	133.033	112.215	121.289	115.693	129.131	124.759	121.839	147.739	146.181	144.895	118.705	118.23	117.277	166.378	160.65	164.967
D1081.7	129.938	131.483	115.17	135.342	154.506	120.432	159.727	152.222	151.57	117.58	123.842	119.874	140.586	131.967	121.896	131.482	127.649	130.682	118.16	115.107	112.243	131.969	136.719	137.338
R03D7.6	15.0174	281.247	46.7994	137.877	13.2858	212.565	11.7249	14.8679	13.2646	212.371	224.535	200.789	270.634	290.082	283.025	13.7034	14.4487	16.9003	48.3083	46.3946	45.6954	138.712	144.739	130.179
C14B1.2	120.286	138.872	107.198	144.745	156.732	113.816	161.968	153.056	155.173	107.576	122.017	111.856	142.59	137.337	136.689	124.909	120.033	115.915	108.441	102.977	110.176	145.911	145.02	143.303
F25D7.2	129.766	121.73	130.276	134.756	140.212	127.159	151.325	136.524	132.789	125.54	127.627	128.309	122.471	117.77	124.95	129.227	132.748	127.323	128.309	131.981	130.537	137.09	131.491	135.689
F25H2.4	122.692	127.068	121.472	134.577	137.077	136.212	142.585	133.862	134.784	137.081	135.84	135.716	131.457	127.472	122.273	120.01	120.751	127.314	125.296	119.182	119.938	133.148	135.652	134.932
C14F11.1	94.7871	167.866	86.9738	107.426	161.048	144.255	162.054	166.616	154.473	142.745	150.548	139.471	171.475	163.74	168.382	95.8615	94.932	93.5677	88.6553	88.4195	83.8464	103.2	110.954	108.126
C25A1.5	139.842	105.493	135.315	148.354	126.912	125.357	133.24	127.31	120.187	117.261	129.014	129.797	111.128	106.028	99.3225	139	137.718	142.808	137.2	136.82	131.926	154.087	145.133	145.843
C47E12.4	100.382	138.103	111.379	114.517	141.361	157.985	143.567	140.243	140.274	158.572	162.161	153.222	137.697	136.773	139.839	100.421	100.937	99.7874	115.165	109.182	109.791	113.77	113.54	116.242
B0238.11	131.206	122.472	122.55	136.465	139.323	129.799	143.646	137.615	136.707	128.105	124.34	136.952	131.444	114.76	121.213	131.307	129.809	132.503	122.556	122.969	122.125	138.697	137.311	133.388
Y57A10A.18	151.786	106.006	134.794	157.612	114.47	110.39	122.206	112.193	109.012	107.872	111.935	111.363	108.135	113.44	96.4439	154.32	152.947	148.091	135.1	135.066	134.217	156.554	158.937	157.344
K07C5.8	131.641	123.33	118.408	132.353	145.174	120.953	149.914	144.246	141.362	122.796	118.519	121.543	125.093	122.86	122.038	132.837	130.691	131.395	117.858	121.894	115.472	130.721	130.856	135.481
C32E8.3	124.561	109.457	145.407	119.053	114.602	140.917	115.344	115.425	113.036	135.33	145.814	141.607	111.074	110.716	106.58	119.606	124.377	129.698	147.976	137.387	150.857	119.466	123.167	114.525
C14B1.9	101.231	148.982	95.5796	115.666	175.551	136.624	175.067	173.812	177.772	135.168	140.786	133.918	155.493	143.238	148.216	100.405	99.1845	104.104	96.8267	92.7224	97.1896	119.096	113.584	114.32
C30B5.2	112.049	134.98	116.946	119.768	149.436	127.99	154.755	151.166	142.386	126.115	130.375	127.48	140.237	138.229	126.476	119.439	107.623	109.086	116.457	113.981	120.4	116.452	124.028	118.824
F52C9.7	115.876	127.191	113.862	125.513	145.359	135.248	146.666	152.683	136.728	130.811	134.834	140.1	129.34	131.522	120.711	115.431	115.59	116.608	112.951	116.131	112.504	124.778	125.832	125.93
C04A2.7	122.522	127.84	102.46	130.586	148.42	122.674	149.084	150.739	145.437	122.934	123.315	121.772	128.356	127.561	127.604	121.478	122.861	123.228	103.679	105.991	97.7088	127.43	129.133	135.194
T12G3.6	81.0918	161.876	67.1767	103.607	190.539	138.086	192.467	188.648	190.502	135.348	137.784	141.126	169.407	150.459	165.761	79.4141	81.313	82.5482	66.3521	66.3388	68.8394	104.901	102.756	103.165
T28D9.10	120.944	135.256	123.369	135.855	148.402	112.968	161.007	146.296	137.903	106.556	119.449	112.898	141.078	139.087	125.604	121.791	120.842	120.2	124.669	119.675	125.764	141.715	133.802	132.048
F57B9.10	120.215	137.02	124.909	121.002	159.068	121.167	162.666	158.041	156.498	117.389	124.95	121.162	135.863	134.662	140.535	119.48	121.114	120.05	127.918	122.227	124.581	121.453	118.13	123.423
R07E5.7	117.632	117.969	133.131	124.423	139.154	139.684	146.566	138.79	132.105	124.464	149.747	144.84	120.657	116.788	116.461	116.535	116.926	119.434	133.65	129.091	136.651	129.062	119.406	124.801
F10G8.5	106.667	109.57	142.31	103.753	79.9344	179.677	78.8589	81.184	79.7602	178.62	170.063	190.348	105.949	106.194	116.567	105.412	105.984	108.605	132.354	149.607	144.97	103.578	102.737	104.944
F28H1.3	140.287	113.833	136.785	142.861	146.979	111.4	153.789	144.942	142.204	110.753	114.921	108.525	119.478	117.173	104.848	143.635	138.645	138.581	138.841	135.534	135.98	141.771	144.368	142.445
K07A3.1	120.309	125.146	105.055	123.812	156.76	131.893	161.886	154.009	154.385	127.281	136.826	131.571	131.466	118.497	125.474	119.647	122.414	118.866	106.863	100.387	107.916	122.463	120.242	128.73
T23G7.3	132.666	107.639	142.705	133.984	106.145	104.144	103.823	109.719	104.891	103.134	99.5749	109.722	108.141	108.567	106.208	128.933	129.231	139.834	135.956	146.917	145.242	131.379	134.682	135.891
K04G7.4	125.795	131.184	116.689	128.908	142.301	112.091	143.09	137.903	145.911	112.15	111.139	112.984	132.747	129.322	131.484	127.61	124.516	125.258	113.075	118.721	118.271	129.773	126.285	130.668
T10F2.4	118.359	130.291	115.196	124.057	156.621	129.485	160.478	154.598	154.787	127.947	128.463	132.043	133.309	128.491	129.073	119.456	117.352	118.269	114.534	117.107	113.946	122.265	123.085	126.821
R07B7.3	111.231	128.947	125.934	115.688	124.287	141.468	130.101	124.095	118.666	138.294	141.841	144.27	128.305	134.408	124.128	117.638	108.98	107.076	125.905	125.791	126.107	122.703	115.826	108.536
W03C9.5	101.526	138.136	102.192	106.141	161.205	132.267	159.665	150.186	173.765	127.808	126.686	142.309	147.913	124.704	141.792	104.768	95.2982	104.513	90.547	111.293	104.736	106.187	106.029	106.207
C16C10.4	115.669	120.237	115.723	123.931	145.819	139.341	147.166	142.875	147.415	137.291	140.742	139.991	127.652	124.941	108.119	121.143	110.332	115.533	114.787	113.62	118.763	127.912	120.953	122.928
Y71G12B.15	109.216	124.63	112.648	108.19	144.188	145.998	149.759	144.815	137.99	146.156	139.051	152.785	127.262	121.69	124.937	109.575	107.367	110.706	108.927	117.173	111.845	110.581	106.347	107.643
H19N07.1	105.875	135.889	107.759	104.949	173.298	137.482	177.267	175.544	167.082	137.397	141.244	133.806	142.685	135.976	129.007	105.888	105.773	105.965	108.191	107.371	107.716	106.449	102.303	106.095
K10C2.3	98.943	215.04	74.2392	377.272	39.7579	56.8474	36.6037	41.7437	40.9264	57.2671	58.8156	54.4597	216.59	228.721	199.809	96.514	95.3787	104.936	71.4231	75.1573	76.1371	381.878	358.067	391.871
C32D5.8	137.39	99.6332	163.156	138.653	114.523	119.576	113.895	117.972	111.702	121.259	121.703	115.766	107.03	101.602	90.2678	131.028	142.249	138.894	168.93	157.179	163.359	137.678	142.184	136.096
T13C2.6	114.804	128.635	120.589	116.682	154.284	133.835	161.529	151.848	149.473	132.864	136.679	131.963	133.315	126.191	126.398	119.617	112.331	112.464	120.165	121.875	119.726	114.558	116.533	118.954
R106.7	183.888	88.0282	171.615	144.169	68.5888	84.1726	79.707	58.8241	67.2353	92.1984	82.9536	77.3657	81.4197	81.4967	101.168	181.107	184.468	186.089	160.184	179.698	174.962	121.086	141.669	169.751
M176.3	114.418	141.357	105.488	123.479	153.126	119.805	155.133	156.179	148.067	113.736	121.178	124.502	142.964	142.782	138.326	116.787	114.616	111.851	107.559	98.9641	109.942	129.679	123.853	116.903
C24B9.9	184.726	71.6242	183.679	259.831	67.4517	58.4082	68.293	72.93	61.132	51.4644	63.9243	59.8358	71.4324	76.1232	67.3168	188.878	181.221	184.079	186.168	176.433	188.437	260.865	268.153	250.476
T20H4.3	136.027	126.105	137.899	135.211	140.283	95.0397	142.989	138.099	139.76	94.3538	95.3739	95.3914	130.104	127.459	120.751	138.983	134.453	134.646	137.44	139.29	136.967	132.545	135.926	137.16
B0464.3	148.024	110.574	118.497	146.515	101.975	126.882	106.102	94.0342	105.79	125.407	128.006	127.233	121.877	106.095	103.751	151.381	144.439	148.251	118.85	108.63	128.01	153.145	142.527	143.872
ZK622.3	105.508	169.4	119.164	180.679	90.587	110.625	92.624	88.8535	90.2835	115.209	109.965	106.701	176.356	171.143	160.702	110.682	107.303	98.5383	108.122	121.624	127.746	164.921	181.741	195.375
R11E3.8	135.003	116.589	134.614	151.219	136.866	108.963	142.299	136.479	131.822	108.745	112.305	105.84	122.695	115.376	111.696	137.143	133.294	134.573	137.588	132.746	133.508	152.772	146.719	154.165
B0336.6	109.187	133.009	101.567	128.853	151.71	121.674	155.978	149.971	149.179	115.219	124.571	125.233	137.501	131.675	129.85	112.746	107.51	107.304	100.479	102.377	101.845	129.214	131.044	126.301
F53A2.4	114.829	123.72	121.552	116.307	161.149	133.498	158.704	159.54	165.202	131.237	134.242	135.015	132.137	127.442	111.582	115.062	111.128	118.296	116.12	124.739	123.797	117.634	118.387	112.899
Y39G10AR.12	119.749	131.653	116.361	129.607	137.617	129.489	145.902	136.746	130.204	126.114	133.713	128.64	129.444	129.749	135.767	120.118	121.349	117.779	117.915	116.159	115.01	135.485	126.597	126.74
T04F8.8	126.073	92.7272	139.224	121.537	139.312	127.342	152.497	133.162	132.277	129.081	123.801	129.144	100.571	91.9675	85.6435	133.571	140.376	104.274	131.15	126.945	159.575	117.064	120.416	127.131
R151.2	108.486	142.94	87.3037	119.355	159.954	128.44	166.663	160.461	152.74	129.201	125.341	130.777	144.71	139.464	144.645	111.083	107.202	107.175	88.0118	87.889	86.0103	120.221	117.003	120.842
C30A5.3	93.3919	145.591	94.5709	98.6533	168.106	140.698	167.491	168.79	168.038	135.785	140.261	146.047	143.756	142.633	150.384	94.7421	91.8079	93.6258	95.165	95.5992	92.9484	102.059	92.7203	101.181
H06H21.6	114.786	134.869	114.317	124.175	145.769	124.669	148.216	147.675	141.415	121.221	127.684	125.103	136.16	129.614	138.833	115.371	112.425	116.564	114.509	114.599	113.842	124.101	124.321	124.103
C08B11.1	157.501	109.742	133.003	170.229	105.193	100.271	107.862	103.944	103.774	100.767	104.115	95.9316	102.215	105.256	121.756	157.266	156.945	158.291	131.628	133.992	133.39	167.24	171.733	171.714
R09B3.1	140.791	123.008	127.23	151.648	131.386	99.4878	132.445	133.311	128.403	95.9123	100.618	101.933	131.617	120.852	116.555	137.151	140.651	144.569	132.187	125.789	123.713	149.268	146.443	159.232
F57B10.3	138.476	120.287	123.965	146.67	130.166	83.2708	133.663	129.872	126.962	83.4468	86.6208	79.7449	126.622	122.676	111.563	142.11	135.537	137.78	121.511	124.181	126.204	144.189	146.825	148.998
T25G3.2	144.39	116.711	127.022	160.845	123.611	103.375	128.638	119.65	122.547	102.5	108.483	99.1408	119.84	117.184	113.108	143.593	140.746	148.832	129.104	131.318	120.643	160.866	163.085	158.583
K12H4.7	98.3967	182.49	50.2918	116.119	114.103	162.786	114.217	112.364	115.727	169.852	168.082	150.424	186.359	184.217	176.895	98.7741	95.4477	100.968	51.0845	49.7077	50.0833	115.913	111.649	120.796
T22B11.5	143.262	115.836	133.813	164.863	117.001	99.344	124.5	114	112.505	99.5984	102.714	95.7193	120.92	118.573	108.016	149.927	141.954	137.906	134.318	132.556	134.565	159.411	168.846	166.331
ZK6.11	231.967	82.3924	64.2805	62.0119	131.456	180.87	130.645	132.19	131.535	175.997	185.184	181.429	88.8026	77.2703	81.1044	227.103	223.339	245.458	62.3654	64.8694	65.6067	66.0291	59.5758	60.4308
F22D6.4	129.437	117.098	121.469	135.187	124.234	117.182	131.662	116.423	124.617	115.064	114.494	121.99	123.442	116.923	110.928	126.85	128.145	133.318	123.759	114.465	126.182	136.449	134.82	134.293
Y71G12B.14	104.947	132.097	92.9376	114.589	157.028	139.309	161.709	149.167	160.21	142.774	139.772	135.382	143.974	136.328	115.988	107.129	103.453	104.257	94.7892	87.5506	96.4729	115.438	114.069	114.26
W05H9.3	114.25	113.013	109.092	112.252	123.699	158.448	120.393	126.568	124.135	156.761	156.667	161.915	111.613	105.627	121.799	110.467	117.718	114.566	110.515	109.799	106.963	111.141	108.528	117.086
F25B5.3	127.74	129.27	117.21	138.883	141.31	116.963	149.87	135.888	138.172	114.352	116.777	119.759	135.283	130.746	121.78	132.009	127.89	123.321	117.723	115.929	117.978	136.179	139.147	141.322
Y47G6A.8	115.118	132.566	107.909	123.067	157.808	121.014	161.691	157.847	153.884	119.337	123.783	119.923	135.767	135.988	125.943	115.131	113.637	116.586	103.355	110.033	110.339	121.843	124.177	123.18
F43E2.5	68.746	270.648	73.8533	208.317	73.0165	131.249	72.7193	75.1124	71.2176	132.325	132.889	128.531	272.018	277.252	262.673	68.1135	66.2776	71.847	74.198	74.8641	72.4979	204.778	201.235	218.938
B0238.10	95.5193	164.569	97.2147	152.927	124.387	113.946	124.989	123.628	124.544	111.984	115.073	114.781	170.192	162.063	161.452	95.1325	95.4743	95.951	98.489	97.4503	95.7049	151.967	157.374	149.44
F02E8.1	107.89	135.848	96.8345	121.565	142.764	113.273	141.674	146.695	139.923	115.915	109.59	114.315	126.288	138.988	142.269	111.134	110.713	101.822	94.8176	97.7625	97.9234	118.212	119.464	127.02
T07A5.5	120.514	107.716	117.412	158.399	98.3897	149.612	96.131	97.2046	101.834	150.626	149.587	148.624	148.409	111.253	63.4849	139.585	104.238	117.718	110.124	105.43	136.682	154.125	159.364	161.708
T07C4.7	108.326	135.779	110.78	113.41	146.41	122.081	154.077	146.277	138.875	120.672	126.977	118.594	141.34	134.619	131.38	110.253	110.476	104.248	118.313	105.256	108.77	117.692	114.904	107.632
D1037.4	112.48	126.041	120.399	123.798	142.929	122.354	150.347	141.258	137.181	114.064	123.789	129.209	130.754	125.809	121.561	112.281	112.795	112.366	120.168	113.175	127.853	127.001	123.005	121.387
Y94H6A.9	129.673	107.948	127.433	134.358	123.296	131.406	132.246	127.394	110.247	131.027	136.298	126.892	109.14	109.106	105.6	128.702	129.886	130.432	131.259	125.266	125.774	131.935	139.873	131.265
C18D11.3	97.8702	147.082	96.1111	106.833	168.71	134.909	170.028	164.512	171.59	129.055	137.168	138.504	140.551	141.162	159.533	91.5796	100.01	102.021	96.1069	96.1216	96.1049	111.252	104.249	104.997
F18A11.1	135.121	112.342	114.22	159.691	122.488	107.1	129.936	121.474	116.054	102.548	111.329	107.424	115.547	112.814	108.665	138.099	133.947	133.317	113.545	113.623	115.491	161.46	159.01	158.604
E01A2.2	107.609	130.349	109.819	115.854	153.337	118.013	153.535	153.728	152.747	116.366	118.564	119.108	132.509	134.786	123.752	109.138	107.349	106.341	110.827	108.244	110.385	116.403	115.069	116.09
Y46E12BM.1	135.681	101.026	94.609	173.076	135.501	108.112	152.119	112.746	141.639	87.3104	115.725	121.3	114.748	85.5242	102.806	132.938	139.145	134.96	95.6304	94.8406	93.356	158.98	191.457	168.791
T12D8.7	121.191	114.159	125.037	133.716	126.536	126.136	131.845	125.374	122.39	123.998	125.536	128.873	120.14	117.529	104.806	118.414	123.36	121.801	127.609	124.807	122.695	135.142	135.66	130.346
F08F1.8	143.633	90.4804	144.87	90.1927	91.0875	124.456	91.4766	89.9592	91.8268	128.346	120.321	124.699	86.1276	88.431	96.8824	136.19	143.892	150.818	149.792	136.626	148.192	88.6372	96.071	85.8701
F12A10.1	57.0309	127.687	138.519	141.165	52.661	99.5575	57.424	43.8128	56.7462	104.807	98.0499	95.816	153.869	115.252	113.939	62.568	61.7564	46.7683	121.32	132.919	161.317	136.011	151.211	136.273
T28D9.2	97.6272	148.963	93.002	110.25	158.184	124.97	161.412	160.225	152.916	119.978	127.477	127.456	154.674	147.962	144.253	93.9048	101.193	97.7841	93.6877	94.309	91.0094	112.544	110.502	107.705
ZK973.10	117.72	121.085	117.803	124.293	142.174	114.111	151.226	138.197	137.1	112.724	119.769	109.841	128.018	120.201	115.036	115.16	117.406	120.596	117.029	116.25	120.132	127.023	123.164	122.693
ZK632.6	119.237	116.098	127.614	119.542	137.062	120.682	137.979	134.851	138.355	121.403	118.563	122.079	118.018	115.838	114.439	118.604	116.615	122.492	129.896	127.627	125.32	119.475	120.152	118.999
C27C7.1	111.009	170.294	100.42	136.862	134.633	108.687	142.715	129.54	131.643	104.98	113.958	107.122	177.101	168.717	165.065	112.728	107.007	113.291	101.478	102.678	97.1023	133.661	139.126	137.799
Y39B6A.42	101.27	146.435	97.4878	120.27	140.552	132.978	151.043	141.841	128.773	123.371	138.438	137.125	150.67	141.2	147.435	104.89	98.5366	100.383	101.368	94.8563	96.2394	123.383	121.698	115.728
D2024.6	118.865	115.27	119.878	120.269	127.939	120.439	130.117	127.058	126.642	120.332	119.137	121.847	120.512	116.264	109.033	120.952	114.654	120.991	117.908	118.051	123.674	119.921	121.036	119.849
C48B6.3	125.835	114.56	129.765	129.044	126.21	111.884	124.441	126.638	127.551	109.553	112.1	114	111.872	109.312	122.497	127.247	122.67	127.587	127.188	131.724	130.384	133.483	128.788	124.862
T19C4.7	146.746	103.116	124.529	99.6804	137.095	99.2211	144.365	147.617	119.302	95.7723	92.3038	109.587	105.56	124.297	79.4906	149.337	161.358	129.543	125.272	116.208	132.108	103.814	100.085	95.1426
F21D5.1	116.031	126.202	104.078	122.638	162.339	118.435	172.945	159.559	154.514	113.67	124.922	116.713	131.714	126.693	120.197	117.436	116.341	114.317	105.577	103.026	103.629	123.387	118.606	125.92
Y53C12B.2	148.407	96.887	151.939	172.486	89.269	89.4345	92.5167	86.3072	88.983	86.6914	91.0182	90.5939	100.033	99.0559	91.5722	148.038	145.864	151.318	150.824	152.771	152.224	171.616	178.538	167.304
R09B3.4	154.486	92.4327	143.322	170.591	104.477	97.1686	102.743	105.682	105.007	93.714	101.389	96.4033	100.011	96.314	80.9733	155.216	151.637	156.605	148.466	135.954	145.545	174.514	169.313	167.944
M01E5.3	120.44	120.311	106.779	133.507	136.483	113.277	140.556	137.74	131.152	117.568	114.872	107.393	120.907	124.906	115.119	122.907	119.993	118.421	110.439	107.729	102.17	132.246	136.117	132.157
ZK686.1	75.142	160.818	70.1655	83.1953	163.911	146.362	173.929	161.405	156.4	142.886	151.148	145.051	167.187	147.38	167.888	72.1391	72.4659	80.8208	72.1891	65.748	72.5593	81.6106	80.7837	87.1915
T24B8.5	266.389	23.8959	110.91	54.2072	116.701	187.147	131.516	102.902	115.687	193.89	198.783	168.769	24.5864	22.3204	24.781	287.345	249.251	262.572	113.649	106.893	112.19	49.6709	59.5084	53.4423
Y41C4A.10	118.314	114.092	123.718	122.196	130.12	125.753	131.827	128.525	130.009	117.009	127.767	132.483	119.283	115.945	107.048	111.851	127.112	115.978	127.141	116.582	127.43	121.691	118.633	126.263
K07B1.8	100.142	75.8036	145.069	107.617	76.2766	159.501	71.5154	77.6546	79.6598	143.891	163.84	170.77	69.1086	87.2394	71.0628	98.2365	109.104	93.0843	145.364	143.565	146.277	111.146	106.316	105.39
T05A7.4	58.3183	117.859	69.4854	63.7857	107.514	168.607	108.404	110.655	103.484	171.782	158.69	175.349	101.117	130.296	122.164	56.5019	58.034	60.4192	69.4364	66.8022	72.2176	64.6842	63.3852	63.2878
F52E4.1	76.1223	127.955	74.9809	75.2994	156.23	177.346	160.12	161.737	146.833	176.522	182.542	172.974	125.272	131.346	127.247	76.7681	78.9614	72.6373	75.8259	74.8228	74.2939	74.126	73.616	78.1563
ZK637.2	121.053	120.119	111.04	131.146	128.411	108.173	131.845	131.365	122.024	105.364	106.037	113.118	126.881	116.011	117.466	122.771	118.524	121.863	109.085	111.998	112.037	131.901	128.438	133.098
Y92C3B.2	104.809	126.862	107.326	114.678	139.886	122.35	147.034	139.183	133.44	120.866	123.799	122.385	129.304	130.909	120.371	103.903	106.14	104.383	109.085	105.825	107.067	110.39	115.804	117.84
C05C10.6	114.542	127.131	111.071	122.991	146.528	115.896	149.634	147.958	141.993	115.084	119.128	113.475	130.818	125.002	125.574	111.183	116.387	116.056	112.344	112.884	107.986	121.8	121.124	126.049
C35B1.4	85.1114	118.221	75.6588	75.8689	161.793	163.924	177.764	145.008	162.607	177.478	154.74	159.552	132.187	112.975	109.499	83.8376	76.6928	94.8037	76.6883	68.7589	81.529	73.9291	75.9088	77.7689
W06H8.1	138.913	96.6575	145.473	136.255	110.979	116.287	113.183	109.432	110.322	116.858	118.385	113.619	99.311	94.875	95.7866	137.417	144.071	135.252	142.781	146.176	147.462	134.805	136.244	137.715
Y71H2AM.2	129.799	114.389	121.305	139.423	125.736	109.562	133.339	122.874	120.996	106.126	103.542	119.018	117.306	110.567	115.293	125.99	133.185	130.221	122.524	119.56	121.831	142.816	130.675	144.778
F26E4.1	131.518	111.997	124.089	130.029	126.567	111.014	130.25	122.725	126.728	110.179	110.308	112.555	113.938	109.273	112.781	135.544	130.396	128.613	121.377	127.897	122.994	132.234	126.071	131.782
B0035.4	119.615	119.113	117.501	115.541	141.496	117.262	143.807	140.108	140.574	109.565	116.308	125.913	120.026	114.905	122.408	115.127	122.97	120.747	121.853	112.609	118.042	115.372	113.097	118.154
C37C3.9	110.092	129.379	96.9906	133.088	147.511	111.795	144.871	150.585	147.078	109.005	115.313	111.068	134.627	123.555	129.956	114.495	106.454	109.327	100.259	95.1434	95.5693	134.709	130.391	134.164
K06A5.7	123.893	122.629	114.472	138.523	133.846	106.763	137.423	134.179	129.934	100.371	111.899	108.019	122.894	122.365	122.629	122.577	124.557	124.545	116.282	115.084	112.051	142.83	132.029	140.711
R05F9.6	137.296	97.4703	122.811	148.46	127.123	100.429	130.274	125.253	125.84	99.1512	105.923	96.2117	101.663	96.5706	94.1775	139.479	135.24	137.17	124.878	121.944	121.611	152.498	144.673	148.21
Y37E11AL.3	117.493	116.552	116.36	121.95	131.931	125.424	133.363	135.08	127.349	114.843	129.259	132.17	118.479	117.714	113.462	117.612	116.994	117.873	110.87	116.576	121.634	121.06	124.144	120.646
Y45F10D.4	110.085	114.147	124.291	115.02	119.289	134.351	121.132	119.139	117.596	129.903	140.463	132.688	115.293	109.482	117.668	106.578	109.328	114.351	123.744	121.288	127.84	117.981	118.586	108.492
C37C3.2	82.7989	137.111	100.07	89.9634	143.557	138.897	142.731	144.644	143.294	139.826	142.021	134.843	136.423	136.425	138.486	83.1204	84.6803	80.5961	100.915	97.4146	101.88	90.1147	92.1963	87.5792
C24F3.1	96.1394	134.687	93.5963	93.7382	175.37	131.629	175.742	173.33	177.039	129.157	129.355	136.375	134.862	126.568	142.632	94.7066	97.2208	96.4907	92.6146	92.395	95.7795	93.0256	93.5458	94.6431
D2013.7	130.408	115.744	129.11	129.36	124.549	98.384	126.713	122.57	124.365	99.8983	94.6849	100.569	114.256	115.798	117.179	129.881	128.457	132.887	126.758	132.142	128.432	128.305	127.806	131.969
ZC518.3	120.277	120.468	106.898	127.962	128.897	116.267	132.642	128.087	125.961	114.905	113.421	120.475	121.534	124.359	115.51	122.445	120.619	117.768	106	109.31	105.384	126.752	128.561	128.572
K08E3.4	137.736	100.537	135.825	148.691	106.734	109.939	114.555	107.644	98.0019	105.114	114.93	109.774	107.609	100.638	93.3643	139.791	139.545	133.871	142.938	131.099	133.437	151.727	151.19	143.155
F38A5.13	113.748	123.064	108.378	107.802	153.047	121.155	154.331	148.985	155.824	116.577	118.035	128.853	129.482	123.54	116.17	111.967	113.389	115.889	106.061	109.834	109.239	106.41	104.6	112.398
F40F4.3	89.3581	90.2797	96.7858	59.203	124.853	158.396	122.859	132.385	119.316	163.035	142.359	169.794	82.1608	90.8721	97.8061	93.1539	80.8708	94.0497	95.3463	95.8488	99.1623	59.8765	59.2962	58.4362
F22B5.10	80.4056	139.372	81.6322	77.8392	166.243	138.936	175.643	159.568	163.517	130.028	137.297	149.482	140.62	138.635	138.861	81.811	75.5123	83.8937	80.0956	81.9918	82.8093	76.2556	77.1713	80.0908
E04F6.9	99.7531	99.8368	139.979	93.6832	109.969	147.568	109.635	105.786	114.486	144.904	153.841	143.959	103.015	93.6834	102.812	97.6546	100.045	101.56	145.047	141.484	133.405	96.4987	94.7157	89.8353
K12H4.4	109.487	118.947	110.689	119.301	131.585	127.645	135.933	133.6	125.223	123.113	134.844	124.978	118.632	124.892	113.317	109.894	108.801	109.765	110.963	110.805	110.3	123.232	117.81	116.86
C27D11.1	141.144	103.277	134.899	147.328	114.794	97.3159	117.145	111.244	115.994	96.3772	99.2846	96.2858	105.068	108.031	96.7335	144.513	139.656	139.263	133.648	138.086	132.962	149.719	144.018	148.248
K11H12.8	106.734	112.532	137.101	132.251	97.3972	138.165	101.551	97.4813	93.1599	138.468	142.904	133.123	113.838	109.599	114.159	106.933	107.509	105.762	136.978	134.383	139.942	134.15	132.484	130.12
Y24D9A.8	132.2	118.274	116.993	158.861	108.207	94.8476	111.879	107.357	105.386	94.9284	96.5963	93.018	126.95	113.152	114.721	136.908	132.641	127.05	119.529	116.643	114.808	159.323	154.645	162.616
C32E8.8	137.277	103.143	116.123	158.647	125.322	88.9599	127.233	125.9	122.834	87.9361	91.9066	87.0371	105.809	103.922	99.697	140.054	134.573	137.205	116.317	117.39	114.662	158.58	158.324	159.037
Y82E9BR.15	107.225	118.493	104.722	120.05	138.419	126.959	142.886	141.849	130.521	124.218	133.637	123.023	132.702	121.658	101.12	105.35	106.494	109.832	102.891	101.464	109.81	121.224	119.331	119.593
T20H4.5	122.527	120.754	109.035	128.106	139.046	102.915	142.711	137.843	136.584	105.722	102.115	100.909	123.829	119.313	119.12	120.629	123.537	123.416	108.483	109.696	108.925	130.042	127.234	127.043
Y40B1B.7	127.792	94.6996	140.991	125.27	104.553	121.22	111.572	101.73	100.357	111.259	109.165	143.235	92.4474	93.7039	97.9475	120.785	123.493	139.098	129.48	144.81	148.683	117.246	134.865	123.699
W03F9.10	120.046	114.766	113.729	116.571	130.623	115.295	136.154	133.943	121.773	113.403	112.691	119.79	117.661	115.33	111.306	115.961	119.89	124.287	113.027	112.835	115.325	115.447	117.106	117.16
K01C8.3	144.487	109.812	124.44	167.674	108.118	88.7487	108.744	104.947	110.661	85.5139	93.3712	87.361	110.96	108.258	110.218	143.966	142.807	146.688	125.429	127.612	120.278	165.664	168.556	168.801
F44E2.8	106.619	124.575	109.254	109.565	152.995	121.559	160.285	148.506	150.194	122.187	123.791	118.699	128.57	120.203	124.952	106.033	106.699	107.125	113.923	105.537	108.303	107.841	110.694	110.161
T06A10.4	108.095	124.03	113.304	112.347	135.044	126.29	134.653	132.616	137.862	118.743	128.19	131.937	123.641	124.594	123.854	106.623	111.93	105.733	114.64	111.893	113.378	116.619	104.853	115.57
F57B1.4	258.42	58.3918	106.22	222.791	122.858	29.6978	130.844	121.652	116.079	33.8839	30.6095	24.5999	57.7975	61.8674	55.5105	283.411	286.72	205.129	103.715	115.709	99.237	184.942	232.764	250.666
C24D10.6	100.21	123.697	105.835	103.467	140.828	129.659	144.652	140.86	136.972	126.369	128.736	133.872	134.701	114.316	122.074	100.711	97.2323	102.685	101.597	109.381	106.528	108.54	105.468	96.3927
T24G10.2	113.176	114.6	116.975	110.715	128.742	123.444	131.555	126.685	127.987	116.705	116.863	136.765	114.93	114.308	114.561	111.471	112.535	115.521	113.396	118.852	118.676	110.791	112.328	109.024
Y53F4B.22	127.965	108.231	131.123	132.634	119.707	109.412	125.866	119.231	114.024	106.792	112.082	109.362	111.193	107.358	106.142	131.805	126.758	125.331	129.823	128.096	135.451	138.323	132.678	126.9
H14A12.2	101.114	130.577	97.9899	113.938	148.485	122.358	153.488	153.911	138.057	120.841	126.685	119.548	131.133	133.504	127.094	103.059	101.666	98.6176	102.536	95.93	95.504	114.642	112.231	114.941
F11G11.5	140.985	87.6953	148.615	150.202	90.567	110.489	91.2903	91.3466	89.0642	104.59	111.832	115.043	85.485	89.7091	87.8919	146.623	143.587	132.745	151.887	145.192	148.767	154.385	152.102	144.117
Y102E9.2	106.549	134.33	98.5768	107.942	157.645	114.675	158.433	161.317	153.184	111.66	112.81	119.554	136.979	130.633	135.378	105.007	104.762	109.878	94.9782	103.073	97.6788	109.218	104.484	110.122
C17E4.9	106.135	121.98	97.2892	101.146	139.144	98.7206	136.352	136.344	144.737	95.3984	96.7256	104.038	122.963	120.689	122.288	107.025	105.2	106.182	97.205	98.6597	96.0029	100.748	99.57	103.122
Y48G1A.2	84.0637	160.595	82.3841	99.8315	149.167	138.712	157.348	145.715	144.439	125.062	142.162	148.912	164.459	147.82	169.506	80.1073	84.8344	87.2495	81.1487	84.6761	81.3276	106.199	101.307	91.9893
Y69A2AR.30	91.089	130.399	85.9381	98.4634	156.863	129.033	161.253	157.877	151.46	130.199	122.734	134.166	142.574	127.261	121.362	88.6975	89.5839	94.9858	88.6557	87.0776	82.0811	97.6619	96.5308	101.198
W10D5.2	116.687	127.123	120.093	129.886	122.738	102.47	125.196	119.876	123.143	104.885	104.884	97.6404	123.558	125.297	132.514	115.498	116.399	118.165	123.777	112.03	124.471	132.238	129.822	127.597
F17C11.11	136.18	62.6533	177.45	165.004	79.7303	133.611	78.0376	81.4473	79.7059	138.47	135.654	126.709	61.7432	61.381	64.8357	137.755	139.029	131.756	166.668	174.112	191.57	158.129	168.607	168.276
F40F8.9	97.8815	130.392	100.114	106.581	155.247	123.738	163.439	146.255	156.048	119.91	127.016	124.29	134.036	127.892	129.248	98.5661	96.0798	98.9986	98.8608	102.711	98.7704	106.03	106.493	107.222
Y51H7C.3	96.9717	150.432	87.01	108.792	152.138	127.496	161.52	144.306	150.588	117.149	132.489	132.848	156.714	144.479	150.102	89.5327	100.577	100.806	88.0422	85.0183	87.9694	112.016	113.521	100.838
T15H9.7	131.066	94.306	140.476	122.316	96.3843	119.188	91.3287	99.2375	98.5868	118.211	118.635	120.718	90.082	97.3983	95.4376	127.136	129.351	136.71	140.467	139.613	141.349	126.878	119.719	120.353
B0336.8	118.398	107.756	118.842	125.973	120.484	118.819	120.654	125.4	115.398	118.505	116.924	121.027	114.501	103.948	104.819	117.247	116.351	121.598	119.473	118.335	118.717	125.546	123.618	128.755
T23G11.2	87.7046	121.227	85.9753	97.0378	155.2	157.604	158.728	154.75	152.123	153.026	162.498	157.289	125.601	116.433	121.648	86.9988	84.1556	91.9593	86.4162	87.3859	84.1238	94.543	95.6669	100.903
F23H12.2	121.59	113.234	116.557	132.953	119.69	107.883	126.937	120.202	111.93	106.383	110.747	106.518	116.308	111.773	111.621	126.643	123.95	114.175	119.174	112.909	117.587	133.505	136.983	128.369
W06B4.1	101.236	130.857	88.1997	107.233	156.992	123.614	165.717	153.707	151.553	122.086	127.626	121.13	136.82	124.12	131.63	98.3564	102.057	103.295	88.3021	90.2785	86.0185	110.102	105.33	106.266
Y39G10AR.20	132.481	101.379	142.813	145.418	106.203	104.65	111.401	105.892	101.318	100.017	109.588	104.344	108.18	102.497	93.4596	136.966	136.571	123.906	149.78	137.004	141.653	151.013	149.939	135.302
F19C7.1	114.258	100.252	84.2956	101.878	82.053	185.21	82.0517	86.2962	77.8111	188.185	187.59	179.857	99.7517	96.4871	104.516	117.577	114.696	110.502	83.4633	85.8297	83.5937	104.359	102.895	98.3788
C39D10.7	26.8341	166.859	30.8754	34.8233	204.995	185.509	210.558	201.222	203.206	175.193	192.301	189.033	170.282	165.059	165.238	28.3684	25.3252	26.8086	30.191	33.1376	29.2977	36.8925	32.9827	34.5946
F44E7.9	80.0002	146.529	82.0399	81.5008	164.168	127.192	159.474	167.92	165.11	124.984	126.925	129.667	148.304	138.773	152.51	78.2292	78.484	83.2874	80.4885	82.2069	83.4245	90.0445	75.5585	78.8994
T09B4.1	107.276	128.543	89.1744	122.55	146.66	110.443	147.053	149.806	143.122	110.079	113.118	108.132	128.338	129.118	128.174	108.599	105.386	107.843	89.0505	91.2174	87.2552	124.689	120.655	122.308
Y62E10A.10	122.984	107.174	120.333	124.481	114.741	111.658	117.799	119.739	106.686	111.106	109.57	114.297	108.5	112.251	100.77	123.611	119.79	125.551	124.037	117.69	119.272	124.218	122.757	126.47
T20B12.8	150.822	91.1095	130.451	158.091	97.1283	93.807	96.1509	99.7297	95.5043	92.7203	88.8988	99.8019	96.5194	96.997	79.812	147.68	147.294	157.492	127.037	135.924	128.391	154.043	157.42	162.812
Y5F2A.2	132.954	67.0527	147.451	107.137	63.6933	70.1967	61.3232	59.2208	70.5359	68.4807	72.3582	69.7513	67.9825	68.8634	64.3121	129.654	134.31	134.898	143.304	138.006	161.042	107.522	116.366	97.5231
Y39G10AR.13	149.649	88.7607	128.865	156.677	94.1656	101.828	97.1342	92.8068	92.5558	99.09	101.577	104.815	94.4772	92.9634	78.8416	154.097	145.673	149.179	130.421	128.857	127.316	156.194	158.468	155.368
T14G10.6	100.415	125.635	97.5986	114.731	148.162	119.891	154.483	144.939	145.063	120.434	121.6	117.638	126.745	121.441	128.718	103.032	99.9557	98.2584	98.5769	97.5367	96.682	119.267	113.46	111.466
T06D8.9	130.107	101.723	126.741	151.669	102.345	102.022	106.806	102.26	97.9688	101.775	104.811	99.4793	106.195	103.822	95.1532	130.993	130.217	129.112	129.559	122.32	128.344	151.261	155.281	148.466
M110.4	115.74	114.143	111.761	112.964	136.397	115.499	137.763	134.464	136.965	116.682	115.575	114.241	116.941	116.187	109.3	117.195	115.984	114.04	111.263	114.748	109.273	109.33	113.217	116.346
K11D12.2	121.899	105.889	121.356	130.763	113.116	114.654	113.321	115.608	110.418	106.819	119.536	117.607	108.077	104.662	104.927	125.022	123.168	117.507	119.153	124.312	120.604	129.474	133.302	129.512
Y76B12C.3	100.055	117.189	105.013	100.228	126.311	138.614	128.819	125.958	124.157	138.368	139.452	138.022	125.476	113.399	112.691	97.6116	98.6775	103.877	104.632	100.705	109.701	99.8365	97.2787	103.57
C25B8.4	27.9745	98.6854	27.1657	36.71	105.985	172.7	103.337	110.764	103.853	180.436	151.42	186.245	87.0331	107.887	101.136	28.951	28.0062	26.9664	28.7341	27.373	25.3901	38.7613	37.0574	34.3115
F33D11.10	116.158	117.753	109.187	120.735	126.342	108.306	126.682	125.289	127.055	110.398	106.141	108.38	121.207	115.365	116.688	117.992	116.273	114.209	109.409	111.486	106.665	120.022	119.496	122.686
Y57A10A.19	136.009	103.713	122.804	142.069	102.302	100.235	109.261	103.904	93.74	103.77	98.6816	98.2539	101.869	113.033	96.237	137.227	136.125	134.676	127.023	119.661	121.728	141.31	144.774	140.124
C16B8.3	153.197	69.9126	173.379	121.613	76.651	120.04	82.0541	74.1815	73.7173	121.505	115.769	122.847	68.7895	69.538	71.4103	156.228	156.144	147.219	176.43	163.57	180.136	115.449	127.187	122.204
Y71D11A.2	108.1	110.197	110.249	115.361	118.723	125.002	124.455	120.3	111.413	115.192	126.189	133.626	112.912	116.8	100.879	103.479	104.508	116.314	109.728	108.067	112.951	120.729	117.556	107.799
D1054.3	79.1774	144.805	77.7557	88.2361	167.702	141.589	164.493	166.229	172.383	143.221	139.962	141.585	145.284	146.459	142.67	83.2108	78.5847	75.7367	78.6519	78.7774	75.8378	88.32	87.4393	88.9489
C10H11.10	156.969	89.0069	140.437	181.688	91.2211	69.3683	93.5925	88.6333	91.4376	65.4337	73.5952	69.0761	95.1688	85.0027	86.8491	158.467	151.659	160.781	143.036	136.717	141.559	187.432	179.894	177.739
Y63D3A.5	113.204	106.545	107.97	113.953	127.884	119.082	137.698	128.624	117.33	114.341	126.768	116.137	104.385	108.516	106.734	116.309	115.37	107.933	111.679	104.041	108.19	115.049	115.806	111.002
F58D5.12	72.108	131.988	103.225	68.404	136.849	138.9	135.405	143.792	131.349	151.82	134.523	130.358	136.517	99.5282	159.92	66.6332	79.5383	70.1525	97.2983	107.669	104.706	65.3926	62.2034	77.616
B0511.10	126.909	98.9704	123.456	135.799	125.857	106.659	127.247	121.468	128.855	105.594	110.013	104.371	103.035	101.056	92.8198	132.169	123.326	125.232	123.267	122.747	124.354	134.721	134.081	138.596
C36B1.12	86.7047	138.32	72.8178	95.173	155.068	120.175	153.672	158.686	152.846	118.228	120.344	121.951	141.64	135.737	137.583	90.9031	84.1045	85.1066	72.25	74.7529	71.4503	96.7392	95.0036	93.7761
C17E4.3	116.515	121.466	97.3031	142.677	125.562	99.8935	133.5	121.502	121.684	96.0195	104.914	98.7468	129.279	114.668	120.45	118.38	115.181	115.983	97.4804	99.1184	95.3104	143.7	143.715	140.616
F53E10.6	154.996	83.7662	143.455	170.618	84.1239	81.2149	85.2745	79.8846	87.2126	78.5485	82.1813	82.915	90.9233	84.6239	75.7515	154.099	154.788	156.102	143.108	141.054	146.203	171.289	173.918	166.645
Y108G3AL.1	128.636	107.134	117.298	133.275	125.798	97.1892	133.099	122.369	121.927	97.6772	96.3244	97.5659	114.37	107.469	99.5623	132.573	128.637	124.697	119.686	116.23	115.977	133.643	134.791	131.391
H38K22.2	118.018	106.915	117.508	115.514	132.013	112.585	135.961	134.209	125.869	110.928	107.721	119.105	109.616	106.144	104.986	115.163	119.819	119.072	121.131	118.422	112.972	116.99	112.503	117.049
B0286.4	127.861	97.8743	125.601	133.745	102.284	107.309	107.221	97.8128	101.817	104.049	108.397	109.481	97.2032	101.389	95.0309	130.127	126.259	127.197	126.062	126.169	124.571	134.598	132.675	133.961
K07F5.15	109.67	113.725	114.041	109.586	113.769	109.277	113.929	112.254	115.123	111.911	103.863	112.058	116.744	113.83	110.601	108.677	104.914	115.418	108.615	116.097	117.411	107.271	114.495	106.993
K01C8.9	141.78	85.854	139.955	151.691	101.116	88.9219	102.103	98.1095	103.136	88.3046	87.6983	90.7628	89.7396	86.7557	81.0666	140.502	138.091	146.747	137.723	142.825	139.316	152.357	150.014	152.701
T23F2.3	184.399	34.1226	210.495	151.261	46.6832	76.0214	49.9641	43.2238	46.8616	70.3601	72.8803	84.8237	38.795	32.543	31.03	188.349	178.406	186.441	204.852	193.22	233.413	149.845	156.273	147.665
Y46E12BL.3	74.9456	153.288	65.5542	95.2776	149.894	134.792	153.798	149.87	146.015	126.132	143.91	134.335	160.771	154.298	144.794	74.5025	73.7119	76.6224	64.8015	67.8015	64.0596	95.1635	96.5573	94.1121
Y105C5B.5	72.0414	69.0093	112.43	64.739	126.733	119.754	131.422	116.337	132.44	125.021	119.159	115.083	76.9568	61.2748	68.7963	65.4637	83.0752	67.5853	108.368	110.865	118.055	62.9008	64.7882	66.528
T23D8.1	121.238	108.003	102.453	126.38	130.371	115.649	134.85	131.173	125.09	115.557	113.404	117.986	112.543	108.359	103.108	123.513	119.096	121.104	102.452	105.408	99.4985	124.957	126.75	127.434
R12E2.10	168.061	82.1418	129.087	188.916	90.7825	70.3415	97.6438	85.7903	88.9134	66.6116	76.024	68.3888	88.1145	81.7893	76.5215	167.974	168.547	167.661	129.847	129.713	127.703	187.295	193.309	186.143
F13G3.4	96.4232	123.428	95.0783	100.382	149.329	119.091	153.323	141.708	152.956	124.854	114.105	118.316	122.434	125.067	122.782	93.8419	95.3791	100.049	92.5566	98.1942	94.4842	97.9478	96.9021	106.297
C25A1.16	115.858	102.381	120.379	117.426	109.902	97.4364	119.058	103.042	107.606	98.7567	89.7101	103.843	107.462	99.5651	100.115	110.96	115.325	121.289	123.112	117.297	120.728	115.237	117.98	119.061
F25H5.3	107.861	117.197	96.968	108.178	146.094	119.095	153.986	142.452	141.844	117.739	122.587	116.959	123.968	116.758	110.866	109.662	106.566	107.353	97.2934	98.9974	94.6132	109.994	106.552	107.988
T07C4.4	138.1	98.5967	84.5258	135.58	112.364	194.915	123.265	109.758	104.069	206.04	193.555	185.149	106.434	96.9298	92.4259	147.556	131.378	135.367	82.1803	83.2915	88.1057	134.93	137.429	134.381
Y62E10A.14	148.365	96.493	114.932	172.999	99.5745	81.1558	104.262	97.7396	96.7216	79.2584	85.1163	79.0927	105.434	93.8541	90.1907	151.014	143.49	150.59	117.205	115.9	111.691	176.499	171.942	170.556
K08F11.3	120.844	112.372	117.81	120.329	135.072	98.0694	142.105	130.263	132.849	99.509	98.2655	96.4338	119.653	110.831	106.631	119.475	122.006	121.052	118.772	116.371	118.288	120.278	116.73	123.977
C44E4.4	140.043	99.4197	131.729	143.515	104.83	89.6052	107.641	104.617	102.233	86.5915	85.869	96.355	103.347	103.384	91.5289	137.115	137.44	145.575	133.491	134.375	127.322	141.767	143.595	145.183
Y32H12A.4	99.1854	116.369	100.108	105.31	139.22	120.012	144.442	134.708	138.512	117.972	122.851	119.212	118.722	113.845	116.541	103.89	95.0433	98.6228	102.15	99.6969	98.4772	103.6	105.972	106.357
K04G7.11	100.427	110.208	99.5549	103.756	129.397	123.963	130.256	126.48	131.455	118.536	123.14	130.212	113.13	109.806	107.686	97.1233	98.2667	105.889	98.6675	99.1163	100.881	102.069	106.575	102.623
C31H5.4	105.324	102.384	110.043	89.1132	115.85	127.666	117.771	119.092	110.686	133.622	114.386	134.991	98.4654	101.072	107.615	96.038	106.312	113.621	112.58	107.009	110.542	92.0712	85.5167	89.7516
T21C9.13	90.4054	126.802	83.0171	112.098	138.174	120.058	140.597	132.857	141.067	113.175	123.84	123.158	129.809	123.338	127.258	92.7485	86.7508	91.717	83.5413	81.8556	83.6543	116.529	108.276	111.489
R119.7	149.43	90.468	137.167	169.38	87.7877	85.121	89.087	86.4579	87.8183	85.0711	87.4713	82.8206	90.2023	91.2116	89.9902	149.523	151.212	147.555	136.756	140.022	134.722	167.77	170.937	169.432
Y37H2A.14	93.1574	14.4024	345.833	89.0034	9.42056	209.964	9.08797	8.88045	10.2933	211.284	196.903	221.703	15.2628	14.2214	13.7231	87.692	91.3301	100.45	333.804	360.478	343.217	93.2039	88.5928	85.2137
F46E10.9	89.0073	118.409	88.9357	88.6141	124.346	130.254	123.768	123.611	125.658	126	126.728	138.036	115.072	120.107	120.048	86.616	87.6859	92.7201	87.9762	88.7187	90.1124	88.5864	84.8229	92.433
F28F8.5	124.356	94.5562	125.036	143.111	105.401	100.653	106.37	108.477	101.357	101.064	104.138	96.7566	105.554	95.6521	82.463	127.484	124.552	121.032	131.406	120.307	123.395	143.679	147.042	138.612
T01D3.6	111.166	20.5393	140.701	65.7283	23.2446	389.417	23.3346	23.3173	23.082	399.261	395.839	373.152	20.1966	22.2596	19.1618	117.074	106.171	110.253	140.592	139.885	141.625	65.3661	64.7072	67.1116
T11G6.8	114.939	108.34	107.001	116.433	129.484	110.738	132.71	128.085	127.657	112.171	111.392	108.652	115.451	108.902	100.666	119.348	113.566	111.903	105.759	105.227	110.018	116.011	116.309	116.979
Y54H5A.1	163.744	75.1415	155.144	175.931	80.6253	72.4022	80.5942	79.3421	81.9396	68.9472	73.4134	74.846	82.7804	77.692	64.9522	167.222	159.503	164.507	156.964	155.477	152.991	170.781	174.607	182.404
F20D12.1	126.647	100.333	129.296	130.9	121.122	104.743	126.445	115.116	121.805	103.125	109.711	101.393	104.546	98.9368	97.5159	127.511	126.704	125.725	128.836	126.643	132.408	128.1	131.426	133.172
T23D8.4	132.697	101.42	124.766	128.835	122.963	97.114	127.01	119.2	122.678	96.6489	98.3785	96.3145	106.571	103.093	94.5951	134.34	130.226	133.524	124.983	125.648	123.665	129.515	126.512	130.478
F54C8.4	106.363	110.396	99.1936	106.763	124.939	112.271	126.363	125.031	123.424	108.301	114.166	114.347	114.318	111.618	105.251	110.396	101.437	107.257	97.7877	100.23	99.5635	106.903	106.607	106.779
ZK616.5	118.416	101.934	103.328	130.349	119.686	114.597	130.962	117.261	110.836	117.928	113.61	112.253	104.319	101.564	99.9179	121.603	114.379	119.266	106.624	101.646	101.714	127.551	135.212	128.284
M01H9.3	81.0741	129.767	104.869	91.9612	117.099	149.501	124.413	116.269	110.616	144.296	151.658	152.55	128.502	127.041	133.757	79.5139	80.2392	83.4692	109.178	103.44	101.99	93.021	94.7092	88.1534
ZK1320.3	98.6251	97.5833	44.0684	63.5633	104.077	225.167	111.515	96.0681	104.648	227.529	236.512	211.462	109.894	100.955	81.9009	90.6203	95.9945	109.26	47.0834	40.7611	44.3608	66.5713	61.261	62.8575
T05H4.6	70.6137	141.604	69.8108	73.2697	181.266	133.33	184.471	178.397	180.932	131.984	136.211	131.793	143.997	142.321	138.493	71.7466	71.0957	68.9988	66.5861	72.2543	70.5921	73.7973	70.1382	75.8737
ZK353.6	104.869	106.228	114.086	113.393	121.879	136.463	125.262	121.341	119.033	137.793	139.777	131.819	104.932	109.481	104.271	105.192	105.77	103.644	116.126	115.747	110.385	110.248	113.945	115.986
M01D7.11	71.6653	111.236	82.1436	54.9114	97.0833	123.128	87.8215	88.4383	114.99	104.745	110.745	153.894	84.3414	95.13	154.236	62.6773	76.6213	75.6972	72.6227	85.4458	88.3625	50.7452	55.9656	58.0234
F13H10.6	195.31	40.5171	228.974	146.128	46.044	62.7214	48.7502	45.5403	43.8417	68.3647	56.255	63.5445	42.7879	39.4556	39.3078	208.963	185.565	191.404	230.633	216.738	239.549	134.418	155.509	148.456
R05D11.7	101.264	113.553	99.8687	105.618	137.532	118.132	143.377	137.723	131.495	110.073	112.92	131.405	115.676	118.556	106.428	101.936	93.65	108.205	97.8415	97.5693	104.195	107.972	108.269	100.611
F11C3.3	136.77	89.9624	108.537	144.042	98.5226	60.6562	93.7322	104.927	96.9088	60.816	64.7453	56.4073	85.3446	96.9958	87.5469	132.837	143.299	134.175	108.159	110.375	107.077	138.276	154.173	139.677
D1054.15	125.953	93.9516	130.504	134.915	103.952	106.916	104.165	102.655	105.037	105.542	105.667	109.538	98.0484	95.3514	88.455	127.101	122.502	128.256	131.39	129.686	130.436	136.14	132.882	135.722
F10G7.3	126.19	97.2816	116.15	130.876	117.928	93.8742	124.575	118.743	110.467	92.5585	92.7104	96.3537	108.658	96.4496	86.7373	128.372	124.15	126.047	118.987	114.617	114.846	132.563	134.619	125.447
T17E9.2	117.715	109.77	121.749	128.534	125.787	96.89	133.165	124.877	119.32	96.9691	100.539	93.1623	113.679	109.609	106.022	123.112	115.985	114.047	122.515	121.904	120.827	132.309	125.777	127.515
T20G5.1	133.578	94.2352	116.793	137.266	118.304	94.6261	121.545	117.946	115.422	93.1525	98.5628	92.163	95.6025	96.532	90.5709	136.323	132.519	131.891	118.336	119.576	112.466	134.575	136.447	140.776
T02G5.7	96.714	130.149	93.4902	112.517	139.807	103.172	144.513	136.744	138.165	101.372	104.782	103.362	137.69	129.109	123.648	97.025	96.8898	96.2273	93.5714	93.3017	93.5977	114.58	112.498	110.474
F58B3.6	108.44	109.069	113.981	121.155	123.789	107.656	125.715	119.097	126.555	106.484	107.235	109.248	113.437	108.278	105.492	113.416	109.528	102.376	117.025	113.219	111.698	124.142	118.694	120.628
W08D2.4	145.031	81.1996	165.179	175.503	69.2792	66.8316	70.1112	68.6478	69.0786	67.63	69.3934	63.4714	77.2174	77.99	88.3915	145.197	143.369	146.526	161.037	168.854	165.646	172.705	167.907	185.896
F10C5.2	106.405	117.932	98.6769	118.517	133.478	113.912	140.648	130.432	129.354	107.19	116.3	118.245	119.658	119.928	114.21	104.459	107.829	106.926	100.869	98.1618	97.0003	118.845	119.51	117.195
F53F1.5	26.3696	67.2855	26.4436	24.2148	92.2374	28.1414	81.7067	101.642	93.3635	28.5593	27.1433	28.7216	54.9563	70.8007	76.0994	22.8398	30.7638	25.5051	30.1614	25.1387	24.0306	23.7109	26.2941	22.6394
T06A10.3	128.645	92.9305	123.734	139.23	105.7	96.6801	107.724	106.284	103.091	89.1196	103.098	97.8227	99.4698	85.0602	94.2613	124.001	130.933	131.002	131.045	116.248	123.909	143.578	139.275	134.836
T04C12.6	130.287	98.2767	106.036	107.379	102.562	87.2551	105.439	105.12	97.1281	88.8075	84.375	88.5827	92.5268	100.809	101.495	131.436	129.427	129.997	103.039	104.09	110.98	106.53	112.633	102.975
Y55H10A.1	102.679	113.868	96.1564	96.961	138.324	105.837	137.9	136.721	140.35	105.347	106.9	105.265	112.723	112.083	116.797	101.443	104.566	102.027	95.1339	97.6574	95.6779	99.0901	95.0586	96.7344
Y48G1A.5	119.077	110.339	110.132	138.297	120.051	102.787	125.128	123.499	111.525	98.0866	108.871	101.403	114.756	116.394	99.8667	121.06	119.749	116.423	112.904	110.35	107.143	142.059	137.103	135.73
Y105E8B.4	118.348	103.753	110.251	130.762	114.222	101.559	116.103	116.164	110.398	101.922	101.514	101.241	105.307	104.523	101.428	118.538	117.186	119.318	113.002	108.534	109.218	131.337	134.721	126.227
M04B2.1	138.344	86.1238	120.945	145.696	94.9035	94.0355	98.0264	93.1494	93.5346	93.9285	92.4872	95.6909	87.1493	89.8334	81.3887	140.947	137.019	137.066	122.902	122.798	117.135	145.215	143.367	148.506
ZK1127.1	97.3998	119.325	79.0396	123.313	138.904	108.279	140.535	138.676	137.5	103.023	111.685	110.129	123.599	122.367	112.008	95.7812	97.4088	99.0095	80.1955	82.1326	74.7906	121.761	123.463	124.715
Y73F8A.6	138.415	60.1381	188.834	101.138	86.501	111.478	84.8974	85.6364	88.9692	116.021	115.305	103.108	60.0268	57.7474	62.64	137.012	145.219	133.012	188.237	188.272	189.993	99.7125	101.692	102.01
F28D1.11	113.784	108.222	108.884	112.204	120.655	107.736	123.608	114.423	123.934	105.004	102.997	115.208	108.273	108.623	107.771	116.566	109.219	115.567	103.239	114.373	109.04	115.032	107.293	114.288
F25B3.6	139.401	92.9251	119.768	143.567	104.985	85.6673	101.592	106.8	106.562	84.697	81.0812	91.2236	97.2036	96.0055	85.5661	140.542	134.635	143.024	116.593	121.692	121.019	141.956	144.108	144.639
W02D9.1	104.318	108.617	100.423	119.126	125.408	120.616	128.306	125.826	122.092	114.68	123.973	123.196	108.389	111.383	106.08	107.894	101.976	103.083	99.5682	99.8559	101.844	122.998	117.151	117.228
C14A4.1	167.578	61.1841	171.841	183.116	52.6923	64.7884	53.3485	51.3777	53.3505	65.6865	64.274	64.4048	62.3905	64.9933	56.1684	169.371	168.972	164.392	175.176	167.915	172.431	181.846	178.598	188.905
Y53G8AL.2	109.64	115.107	109.544	115.933	128.155	95.9019	129.412	128.061	126.991	96.2198	97.0994	94.3865	116.064	117.002	112.256	108.217	108.071	112.631	111.014	108.605	109.013	113.98	114.15	119.668
T10B5.3	159.016	68.8441	160.68	169.345	72.3486	67.2242	80.0249	70.4483	66.5726	64.7818	64.2738	72.6172	71.7503	70.5769	64.205	158.942	153.135	164.972	155.152	167.48	159.407	166.198	166.305	175.533
Y41D4B.13	106.741	114.439	104.933	119.397	126.099	105.472	128.085	127.828	122.385	102.293	109.703	104.422	118.102	111.259	113.956	107.019	107.037	106.167	109.727	104.141	100.931	125.312	123.107	109.771
C14F11.5	201.302	56.5134	150.791	125.503	83.5783	83.2466	89.1848	77.2641	84.2859	88.4528	83.6647	77.6225	60.6589	57.2978	51.5835	210.197	213.323	180.387	150.956	142.224	159.193	120.99	128.735	126.783
C01G8.5	99.9663	115.13	92.107	88.6664	133.686	118.411	134.143	134.983	131.93	119.13	117.682	118.422	115.686	116.113	113.592	100.845	102.059	96.9952	88.478	93.4684	94.3745	85.556	88.5701	91.8733
F49C12.12	90.9542	103.308	102.215	89.2549	131.593	118.22	137.086	127.688	130.005	116.205	113.216	125.238	99.5398	102.245	108.139	90.8655	93.6034	88.3937	104.721	97.3959	104.527	89.9685	92.1101	85.6862
Y97E10AR.7	111.472	111.042	111.971	117.532	116.494	98.3324	118.537	118.588	112.357	95.1253	101.706	98.1659	115.755	105.594	111.776	112.259	113.675	108.481	112.222	111.536	112.155	118.672	120.325	113.598
T05F1.6	108.006	116.666	99.0508	110.343	135.667	103.2	139.586	132.288	135.127	101.951	102.683	104.967	118.225	118.167	113.606	107.385	107.098	109.535	97.0066	101.769	98.3771	110.148	109.678	111.202
PAR2.1	107.218	108.888	107.324	107.479	128.617	109.25	127.424	123.384	135.043	108.267	103.321	116.161	118.468	109.285	98.9097	107.921	107.461	106.271	103.638	106.663	111.671	110.648	102.649	109.14
C32F10.8	113.681	114.323	114.049	120.412	127.772	94.7846	133.553	123.748	126.017	97.5298	95.9915	90.8326	120.103	112.07	110.795	115.606	112.859	112.578	111.812	114.192	116.141	119.898	118.155	123.184
F36H9.3	114.408	110.149	111.054	117.87	109.372	107.972	116.346	106.843	104.926	103.859	110.03	110.028	117.363	111.835	101.249	110.823	115.807	116.595	111.938	112.184	109.04	121.79	119.794	112.027
T24C4.1	108.471	118.821	111.939	109.586	137.572	104.276	140.805	138.634	133.277	100.458	109.185	103.186	121.162	116.096	119.206	109.562	111.241	104.612	115.953	108.705	111.158	110.097	107.934	110.725
Y59A8B.10	75.2332	122.729	73.5748	69.4682	150.894	146.3	154.78	153.437	144.463	140.988	143.326	154.585	119.911	126.931	121.346	74.6605	78.3127	72.7264	72.0748	72.4845	76.1652	69.8145	72.2041	66.386
F52E1.7	66.6694	38.2446	167.672	67.8561	30.1139	352.034	29.528	29.0084	31.8051	359.301	350.544	346.255	38.7815	38.7588	37.1936	67.5357	62.6009	69.8717	161.018	173.781	168.218	67.8195	63.2413	72.5075
B0303.3	104.49	105.014	122.063	122.22	112.615	100.26	107.952	116.467	113.426	101.197	100.309	99.2745	106.962	106.923	101.157	109.844	102.239	101.388	123.231	121.856	121.102	122.265	118.257	126.14
Y55F3AM.13	120.383	97.1128	125.996	131.836	116.478	95.8039	121.327	117.622	110.483	95.3553	100.034	92.0226	98.7558	99.4311	93.1514	121.316	119.893	119.939	125.403	129.606	122.98	135.566	128.24	131.701
C08C3.4	122.398	104.666	115.642	144.977	105.087	89.4378	110.275	104.792	100.192	83.004	98.1583	87.1511	116.375	102.674	94.9502	123.734	126.26	117.2	119.438	116.776	110.711	146.753	147.681	140.497
Y22D7AL.15	152.367	54.7589	164.553	166.888	34.0088	114.82	32.7861	36.0268	33.2136	115.221	119.789	109.451	59.26	52.0629	52.9538	145.253	152.384	159.463	164.508	159.227	169.925	162.98	169.759	167.923
C31C9.2	101.158	102.165	127.303	124.864	96.9107	124.359	93.9657	103.276	93.4902	126.355	122.591	124.131	97.8501	108.636	100.008	103.549	100.747	99.1781	128.405	127.312	126.191	119.126	131.895	123.573
F55A8.2	98.8215	112.997	90.4036	104.871	127.039	115.259	133.211	127.341	120.565	112.609	115.918	117.25	117.391	116.132	105.466	97.4499	102.29	96.7243	89.9409	92.4925	88.7775	104.928	105.723	103.96
D2005.3	75.7769	119.735	85.5232	80.6203	150.556	136.199	157.247	144.638	149.783	136.403	136.775	135.418	116.411	115.823	126.97	68.9853	75.9925	82.3529	88.453	81.7366	86.3798	80.2546	81.6937	79.9125
ZK1320.2	80.0703	106.376	61.5392	67.0597	96.5846	187.406	104.044	91.6462	94.0634	189.782	201.357	171.078	110.361	103.851	104.915	79.9907	73.571	86.6493	64.4653	58.585	61.5675	65.8095	68.5245	66.8452
Y73E7A.1	119.164	90.6119	133.272	128.351	102.947	106.264	105.91	105.17	97.7603	100.27	103.207	115.316	94.5133	88.716	88.6063	113.849	122.33	121.314	132.043	134.951	132.822	129.445	130.439	125.169
F32A11.1	114.028	109.378	113.266	129.962	111.01	92.7204	112.887	113.196	106.947	91.933	96.2998	89.9285	111.52	107.725	108.889	115.019	113.732	113.333	115.528	110.575	113.695	129.076	132.412	128.399
Y46G5A.31	116.322	112.233	108.91	126.218	133.753	94.9392	144.124	130.089	127.046	91.302	97.9535	95.5621	117.909	109.404	109.387	118.787	118.027	112.152	110.421	106.529	109.78	125.442	124.863	128.351
F41H10.10	151.701	76.3706	136.107	158.021	84.5106	77.2423	86.2794	85.4658	81.7866	73.6086	81.2037	76.9145	82.5864	78.5157	68.0098	153.107	150.416	151.578	130.545	139.454	138.323	154.714	156.66	162.69
Y41D4A.4	104.86	112.472	95.1832	104.305	125.724	113.492	128.318	126.681	122.173	112.505	114.658	113.311	111.162	113.361	112.893	106.027	104.211	104.341	92.5637	96.5065	96.4794	104.976	105.05	102.888
F33H2.3	79.4825	121.176	74.7098	79.8317	139.723	137.485	135.943	146.185	137.042	137.683	125.542	149.23	121.223	125.795	116.512	82.717	76.1825	79.5479	75.0587	75.2908	73.78	82.464	76.6183	80.4127
T27F7.1	99.6313	108.181	110.396	98.8795	118.676	118.025	120.326	113.154	122.548	117.332	119.432	117.311	108.605	104.432	111.507	97.0204	98.6872	103.186	106.264	112.393	112.529	103.431	97.6507	95.557
R155.1	95.8538	119.614	90.9992	102.451	139.007	109.79	138.408	138.596	140.016	110.284	109.159	109.925	121.294	119.322	118.227	94.8813	98.3744	94.3057	90.8118	91.5204	90.6654	102.877	99.4697	105.006
B0336.3	109.441	102.355	103.394	112.866	121.438	107.642	120.173	124.457	119.684	104.119	109.34	109.466	101.865	103.694	101.506	111.207	108.852	108.263	103.892	105.524	100.765	111.908	112.611	114.078
F40A3.3	108.521	110.576	101.879	111.289	118.969	114.693	129.556	117.385	109.965	113.94	122.157	107.982	116.099	111.079	104.55	108.207	110.491	106.866	104.338	102.61	98.6888	109.091	113.924	110.853
Y66D12A.8	124.966	96.7479	120.546	138.632	94.9356	92.4109	100.835	88.4636	95.5082	92.7338	92.083	92.4159	104.214	97.0055	89.0242	127.711	122.701	124.487	118.896	119.526	123.214	140.715	135.399	139.782
Y53G8AR.9	114.485	90.71	111.403	122.204	102.133	119.014	103.578	107.784	95.0389	115.547	117.57	123.926	92.9278	100.364	78.8381	119.728	114.449	109.278	114.179	111.684	108.346	128.559	120.49	117.564
F08B6.4	138.704	78.4365	129.957	123.91	89.0581	75.4222	89.7683	90.1071	87.299	75.991	80.9266	69.349	79.4946	79.3352	76.4799	135.445	142.624	138.044	128.815	130.916	130.14	119.848	129.784	122.099
Y49E10.14	120.621	103.942	107.753	136.865	108.442	92.2141	111.922	112.455	100.949	90.8555	95.5774	90.2094	105.296	102.784	103.747	126.786	116.104	118.971	111.208	109.205	102.846	138.046	137.49	135.059
K06A5.6	108.421	106.437	108.331	111.614	133.042	107.107	136.762	129.949	132.415	108.761	106.083	106.478	105.211	109.808	104.291	106.339	107.104	111.821	110.522	109.75	104.721	111.915	108.247	114.681
F25H5.8	202.808	23.1816	238.771	166.891	29.6245	43.2646	34.8515	23.7641	30.2581	40.7054	49.1939	39.8946	26.1278	18.2008	25.2162	224.415	194.395	189.615	225.648	226.613	264.053	181.91	153.542	165.221
C08F8.1	92.8016	115.777	90.0317	97.5762	138.89	112.146	137.001	139.826	139.845	109.375	110.702	116.362	123.348	112.315	111.668	94.1833	90.1044	94.1172	93.0306	85.8826	91.1819	101.693	94.2996	96.7363
Y51A2D.14	154.451	69.4867	151.834	93.8427	76.6822	67.4253	78.1491	73.8014	78.0962	71.2487	60.1089	70.9184	76.1851	53.4838	78.7913	150.325	149.252	163.775	125.518	146.681	183.302	105.229	84.0925	92.2063
K11H3.3	84.1601	146.451	76.7801	103.588	132.944	121.074	134.111	130.923	133.798	118.797	119.601	124.822	153.79	145.172	140.392	83.6373	83.8152	85.0277	74.502	77.5856	78.2526	100.773	104.659	105.33
F21D5.2	65.4706	133.343	63.8706	63.5229	163.734	143.533	163.317	161.738	166.148	135.838	137.626	157.134	140.544	128.99	130.493	64.7236	64.0941	67.5941	61.0807	65.6647	64.8662	63.2931	62.6629	64.6126
Y47D3A.16	110.893	108.386	106.875	119.567	104.634	111.177	108.853	102.749	102.3	113.522	113.427	106.58	109.163	106.379	109.616	110.465	113.334	108.879	106.715	104.152	109.76	116.165	118.645	123.891
Y87G2A.8	84.4584	133.029	80.2348	106.07	129.703	113.339	133.605	126.002	129.502	111.813	116.809	111.396	137.74	130.88	130.467	85.8278	83.1709	84.3765	82.1412	77.5993	80.964	107.735	104.305	106.169
C08B11.7	123.608	97.1962	123.567	126.34	111.237	93.3614	114.885	112.733	106.092	93.6569	93.8638	92.5636	100.129	97.6146	93.8447	126.547	118.573	125.703	124.5	120.358	125.842	123.281	123.489	132.249
K09H9.6	132.107	90.8189	128.194	136.621	98.6135	83.0964	104.169	97.9373	93.7339	79.1425	82.5799	87.5667	96.3466	95.1003	81.0098	129.064	131.464	135.792	128.309	128.462	127.81	135.679	137.917	136.266
W03F8.4	111	108.13	104.641	113.763	120.149	95.8533	125.978	119.618	114.85	95.0344	97.7167	94.8089	109.985	109.79	104.616	108.095	113.401	111.505	104.711	105.147	104.065	117.754	114.959	108.577
B0393.3	131.743	92.4207	114.928	150.646	102.349	84.4376	99.3062	102.872	104.867	84.5351	84.3999	84.3778	95.7201	92.7988	88.7432	133.347	132.238	129.644	114.526	116.787	113.471	154.5	146.624	150.814
Y14H12B.1	101.38	112.984	99.8097	95.8096	132.94	108.908	137.973	131.277	129.571	103.728	110.541	112.454	114.792	103.868	120.292	101.668	101.164	101.307	99.0455	99.3215	101.062	98.7239	94.9479	93.7571
C07A9.3	108.659	104.865	98.5843	114.942	114.58	108.935	117.948	115.589	110.203	107.692	108.47	110.643	103.677	108.527	102.392	111.602	108.619	105.755	97.4795	100.453	97.8202	115.42	115.54	113.865
F26G5.9	121.663	87.7155	116.771	136.253	91.7536	98.8618	93.2147	92.1145	89.9317	98.244	97.6175	100.724	88.736	91.1817	83.2288	124.938	119.562	120.49	117.887	116.365	116.061	133.669	138.065	137.025
Y49E10.3	114.082	106.79	100.695	135.888	124.48	91.4901	127.023	126.622	119.794	89.4132	95.22	89.837	112.099	105.017	103.255	111.831	117.802	112.613	100.595	103.393	98.097	135.87	138.814	132.979
W04D2.5	130.512	85.5063	129.985	148.559	89.5685	78.1908	96.1697	84.5019	88.0339	74.5954	80.3872	79.5897	90.1441	89.9666	76.4084	135.281	127.028	129.225	136.065	127.321	126.568	146.293	147.293	152.091
F13E6.1	101.376	91.4658	122.592	84.1085	86.2525	125.728	89.8245	84.7058	84.2273	123.642	124.175	129.369	88.3862	87.416	98.5952	95.581	104.269	104.277	119.752	119.844	128.179	88.6349	80.2523	83.4381
F56C9.10	108.465	108.795	96.5456	109.916	122.426	106.069	121.722	123.5	122.057	105.447	105.749	107.011	112.961	109.965	103.458	108.343	107.886	109.165	94.2921	100.439	94.9056	107.376	109.449	112.921
K04G7.10	70.2821	124.568	66.794	75.485	137.364	146.386	146.472	134.727	130.893	137.59	138.462	163.106	129.01	132.441	112.254	69.1297	71.5268	70.1899	67.1733	66.3131	66.8958	76.9964	74.0388	75.4197
Y53C12B.3	124.202	93.3383	118.521	130.518	104.866	93.9561	109.855	102.922	101.82	92.087	96.0984	93.6828	93.8721	99.1397	87.003	125.418	125.258	121.929	118.277	118.891	118.395	132.128	130.778	128.648
W06H3.3	126.666	103.235	118.055	133.175	113.513	83.357	118.604	112.261	109.673	84.2338	86.9781	78.8591	108.235	107.495	93.9738	130.125	121.814	128.06	124.291	115.723	114.149	130.51	131.515	137.5
Y37E3.4	69.644	116.769	72.2609	55.5886	160.576	131.805	158.345	159.866	163.517	133.956	122.65	138.809	112.819	104.58	132.91	65.0932	66.9264	76.9123	71.5882	70.4616	74.7329	56.4818	49.7676	60.5163
F19B6.2	104.089	108.088	102.254	109.84	124.266	103.077	129.157	121.804	121.837	105.908	101.539	101.782	109.534	108.516	106.214	103.711	103.474	105.083	103.247	99.6371	103.879	105.674	112.432	111.414
D1081.8	106.088	101.019	100.893	104.468	122.928	104.118	124.233	124.306	120.245	103.777	102.533	106.043	104.01	101.896	97.1523	105.324	105.612	107.329	100.81	103.294	98.5746	103.645	104.544	105.215
T07C4.8	125.53	92.6478	114.407	138.926	98.6333	90.731	102.244	97.5848	96.0715	87.2269	92.9582	92.0078	94.982	96.9934	85.968	126.092	129.341	121.156	111.276	113.045	118.899	141.294	137.257	138.226
VF13D12L.1	97.6307	90.9225	99.4989	130.367	92.3242	107.483	97.4279	90.4395	89.1054	104.351	112.11	105.988	89.6113	97.2923	85.8638	99.4574	96.6117	96.8229	100.123	99.0168	99.3564	127.015	133.162	130.923
Y49E10.19	119.251	96.309	106.357	128.128	106.967	102.56	110.554	105.626	104.72	100.526	102.346	104.809	97.4668	98.6179	92.8422	119.386	119.359	119.009	107.423	106.462	105.187	127.825	128.186	128.373
Y82E9BR.22	77.9053	121.175	80.1551	109.787	122.264	114.611	120.287	115.08	131.424	116.785	109.226	117.822	141.381	124.75	97.3948	84.2926	77.4893	71.9341	80.248	75.2048	85.0126	114.649	112.828	101.883
C34B2.10	89.8778	111.097	93.9006	90.9769	121.752	122.16	123.321	118.444	123.489	124.785	116.489	125.204	114.836	101.687	116.767	88.0029	94.3136	87.317	89.8035	93.5088	98.3893	90.8351	89.8527	92.243
C02B10.1	106.752	107.355	105.762	124.214	113.113	107.06	114.608	114.822	109.908	105.604	111.002	104.573	113.898	111.438	96.7303	108.216	105.705	106.336	110.984	102.953	103.349	120.362	126.646	125.633
C55A6.1	74.6854	131.693	79.0881	90.1173	145.594	122.419	149.734	143.307	143.742	117.809	128.496	120.952	136.257	129.869	128.952	74.9994	72.8066	76.2502	83.5183	77.3897	76.3563	97.5983	86.3786	86.375
C02E7.7	28.2362	78.6958	20.3827	14.5397	55.3921	18.9473	58.1749	57.3258	50.6757	20.3048	20.9159	15.6213	63.2547	91.6705	81.1623	25.9693	30.1501	28.5893	17.5848	23.4259	20.1374	16.8863	13.3387	13.394
C25A1.9	93.3818	125.044	84.5802	107.563	128.55	106.039	129.663	126.859	129.128	104.405	107.062	106.651	122.101	119.804	133.228	93.8184	89.4474	96.8796	84.5097	85.0567	84.1742	109.27	108.519	104.902
F09F7.4	98.7953	107.779	87.6715	99.3547	176.955	108.494	181.136	174.499	175.231	105.793	112.531	107.159	115.074	105.717	102.546	96.0593	97.3206	103.006	87.6709	88.317	87.0267	98.6576	101.752	97.654
C16A3.10	92.3627	114.326	72.1072	108.788	137.111	108.86	141.724	130.03	139.58	109.918	114.124	102.538	120.734	114.6	107.645	95.6988	92.2441	89.1452	74.0799	72.8458	69.3961	110.738	107.067	108.56
Y40B1B.5	115.819	101.402	128.044	114.643	108.055	93.7366	110.54	107.329	106.298	94.1014	91.9572	95.1512	100.523	102.252	101.431	107.496	120.094	119.866	124.474	128.538	131.119	112.749	116.194	114.985
F21C3.5	87.6374	112.362	90.2415	90.6384	143.626	115.136	144.461	141.371	145.047	116.599	118.638	110.171	113.417	108.131	115.539	85.4129	85.8215	91.6778	90.4612	92.6313	87.6321	96.2034	86.4861	89.2258
T12F5.5	118.068	101.761	105.425	122.049	115.82	98.0292	117.548	117.654	112.258	97.0621	95.7174	101.308	102.392	102.575	100.317	119.606	117.726	116.87	105.968	108.976	101.332	120.634	119.33	126.183
D1014.3	90.4559	113.567	100.607	88.6667	124.58	115.399	126.245	122.638	124.856	112.348	112.605	121.244	114.541	110.87	115.29	87.0752	93.4045	90.8881	101.079	97.3088	103.433	89.2101	89.059	87.7311
C39E9.8	78.7371	102.653	93.3603	119.231	74.4732	79.6173	78.595	71.0091	73.8155	81.9717	80.8395	76.0408	114.408	95.2984	98.2515	79.9992	88.5538	67.6581	94.7778	93.9766	91.3265	108.433	121.337	127.924
C25A8.4	66.2116	117.295	61.8461	64.768	146.516	146.744	147.857	145.896	145.794	150.466	146.648	143.119	122.503	113.809	115.572	66.8982	63.6469	68.0896	63.361	59.6903	62.4869	62.4312	63.4035	68.4692
Y53C12A.1	100.08	109.534	95.7069	107.94	122.649	109.252	123.583	120.318	124.045	110.087	109.887	107.781	110.476	109.685	108.443	101.213	99.5739	99.4533	96.1693	98.3029	92.6484	110.369	105.715	107.737
M01E5.5	107.514	96.5277	102.202	107.528	115.539	107.721	115.139	115.709	115.77	104.259	101.904	117.001	98.292	104.153	87.1381	104.939	106.711	110.892	98.5967	104.756	103.253	106.943	105.976	109.665
T24H10.3	89.0482	106.138	93.6652	98.4861	138.325	112.578	141.341	138.093	135.54	102.938	111.854	122.941	108.93	105.075	104.409	86.71	90.5579	89.8769	92.2752	92.9045	95.8158	101.297	97.0061	97.1552
F15C11.2	106.059	97.2293	108.315	102.966	108.305	112.185	110.209	108.076	106.629	111.158	113.246	112.152	98.2805	96.0723	97.3352	107.63	105.602	104.946	110.359	107.84	106.745	101.889	102.766	104.243
F54D12.4	108.629	112.126	106.591	99.4875	113.708	97.0158	116.172	115.801	109.15	97.8847	81.3518	111.811	100.674	99.1585	136.545	92.6071	108.564	124.715	100.119	115.339	104.317	106.231	88.1011	104.131
EEED8.1	112.376	101.618	107.778	123.662	114.88	97.2273	122.922	109.128	112.592	94.95	101.875	94.8564	104.481	98.1927	102.181	110.609	114.111	112.407	111.663	103.31	108.362	123.54	122.702	124.744
F58D5.5	81.5026	117.345	83.362	85.9327	111.979	128.468	112.134	117.876	105.926	134.861	136.531	114.013	121.169	129.738	101.128	79.562	81.8023	83.1437	81.9694	86.915	81.2015	83.0495	91.3405	83.4082
F44E7.4	105.295	107.239	99.9868	111.254	129.546	98.6278	135.317	127.53	125.792	98.0312	102.545	95.307	111.981	108.131	101.604	109.388	102.769	103.728	101.882	99.3114	98.7667	109.243	111.199	113.321
W02D9.2	121.456	92.7527	116.149	128.805	100.802	94.7153	106.311	99.1552	96.9384	86.5347	96.4238	101.187	94.6083	91.459	92.1907	116.737	125.965	121.666	115.129	119.39	113.926	128.232	130.952	127.233
C06G3.11	105.286	100.107	102.482	120.15	102.89	108.379	103.41	102.497	102.762	110.819	110.922	103.396	112.198	93.0653	95.0583	108.177	103.94	103.741	98.8652	100.464	108.116	121.32	112.95	126.179
ZK858.1	83.7166	124.972	67.5154	85.1725	145.949	121.211	153.791	147.987	136.07	124.592	122.415	116.627	132.572	126.969	115.377	87.9479	83.1356	80.0663	68.4079	71.1296	63.0087	83.3745	84.2881	87.8547
W03G9.4	106.311	102.201	97.0004	116.213	125.553	100.584	128.44	123.148	125.072	101.26	100.673	99.8179	103.57	102.834	100.2	103.653	104.413	110.867	97.6897	98.0148	95.2966	115.202	114.404	119.033
Y54G11A.17	112.842	96.9102	112.732	117.838	93.7671	91.7829	94.3493	89.9921	96.9598	90.5558	88.333	96.4599	102.886	90.0255	97.8188	112.964	112.18	113.381	113.19	107.176	117.831	111.227	121.176	121.112
T19B10.2	71.6658	71.1977	143.111	77.533	55.0007	83.6633	51.8648	59.5556	53.5817	91.3377	80.1246	79.5275	70.0911	72.4658	71.0362	73.7946	74.1418	67.0611	137.307	134.908	157.119	73.9843	82.8279	75.7869
ZK353.8	94.1458	108.907	93.0806	94.7233	126.067	112.555	125.555	126.42	126.225	110.194	108.989	118.483	108.245	107.694	110.781	95.6989	91.9266	94.8118	94.2504	94.5765	90.4149	95.3691	95.9569	92.8439
R08C7.2	94.5455	99.8443	122.281	97.3206	102.477	114.069	106.275	103.874	97.2806	111.686	117.102	113.419	101.337	98.1721	100.024	95.7945	95.7545	92.0875	124.158	119.03	123.655	98.3024	98.5618	95.0975
ZK418.9	101.552	104.97	101.453	109.467	126.126	101.038	131.051	125.545	121.782	100.529	98.6056	103.978	112.671	106.785	95.4526	101.966	101.444	101.246	102.915	101.319	100.127	105.531	112.274	110.596
F41G3.6	87.1047	118.015	74.2897	98.6848	131.601	115.888	138.587	131.819	124.397	112.786	118.429	116.449	122.165	116.504	115.378	88.8957	84.0782	88.3401	75.4766	74.9238	72.4687	96.915	98.4716	100.668
F53F8.5	110.29	101.151	101.599	122.019	103.899	98.756	106.505	103.443	101.749	92.3095	101.812	102.147	107.173	108.689	87.5898	112.83	109.507	108.535	102.238	100.834	101.724	123.535	123.058	119.462
Y53G8AR.6	106.909	102.563	99.0397	106.657	123.389	95.9109	124.554	118.844	126.768	94.3774	92.1351	101.22	103.386	100.95	103.352	105.104	103.782	111.84	96.2351	101.542	99.3421	103.471	106.487	110.012
R06B10.3	92.8299	101.654	118.737	91.6279	79.1673	155.094	84.0141	76.9701	76.5178	145.059	161.968	158.255	109.264	102.463	93.2358	90.9524	94.7391	92.7982	121.503	116.073	118.635	90.2981	92.4619	92.1238
Y76A2B.5	96.6295	107.608	103.569	101.549	108.913	107.939	111.439	110.958	104.343	110.153	112.115	101.549	106.275	104.005	112.543	98.387	92.7775	98.7239	102.841	102.191	105.676	101.642	103.514	99.4909
F40G9.11	104.59	96.5638	109.459	124.041	99.1231	107.663	104.495	102.09	90.7842	105.694	113.639	103.657	100.479	102.144	87.0684	104.457	105.65	103.663	114.54	107.728	106.109	128.118	123.972	120.035
F42G8.10	95.6573	114.771	92.1144	107.292	120.985	95.0785	125.404	119.925	117.625	93.791	100.143	91.3011	108.524	114.942	120.847	95.9184	95.7811	95.2724	89.6011	93.4894	93.2527	106.836	107.82	107.221
F27D9.5	84.4127	106.148	75.5032	82.9252	130.547	114.222	132.339	132.267	127.034	116.186	113.573	112.908	107.854	108.872	101.718	85.6114	84.8172	82.8094	77.2561	74.1797	75.0737	81.5315	84.8915	82.3526
K08F4.3	71.8236	131.224	71.5983	84.6223	147.847	128.362	158.915	142.541	142.085	120.772	134.726	129.587	134.311	125.874	133.487	79.116	65.813	70.5417	74.6992	71.2769	68.8186	83.7141	87.6105	82.5424
C06A1.4	158.792	62.2854	127.97	192.488	61.4393	57.6084	63.1613	58.9561	62.2006	55.4082	62.466	54.9509	65.6318	63.7111	57.5133	159.107	159.602	157.665	129.377	131.764	122.768	188.794	196.748	191.92
F56B3.12	95.8036	104.243	106.655	105.994	120.521	100.274	126.695	113.25	121.619	97.8785	99.6332	103.31	106.406	104.448	101.875	93.3182	96.7705	97.3222	106.716	110.076	103.174	110.074	104.515	103.393
Y37A1B.1	106.31	101.98	102.378	112.146	107.738	91.1675	108.504	110.647	104.064	90.4375	88.0728	94.9923	100.638	110.186	95.116	106.489	105.967	106.476	100.711	104.253	102.171	107.501	112.298	116.639
F29G9.2	109.645	101.961	91.3448	125.391	111.097	92.016	115.215	108.797	109.28	93.4957	92.4972	90.0552	106.104	101.082	98.6951	111.185	108.896	108.854	92.221	89.5602	92.2533	127.508	125.166	123.498
T08G2.3	81.6585	98.7746	78.4174	88.5767	119.636	118.469	125.6	123.47	109.839	120.201	120.642	114.563	94.8068	103.309	98.2076	81.6048	81.5841	81.7866	76.9573	77.1588	81.136	87.9222	90.2056	87.6022
Y34D9A.10	116.057	87.6292	124.534	120.1	90.4236	100.474	91.7846	89.7128	89.7734	99.0399	104.206	98.1772	93.4094	87.0943	82.384	116.09	117.041	115.04	126.609	123.028	123.964	123.275	121.455	115.569
F26H11.1	67.3293	126.936	70.6874	67.7443	158.276	116.465	152.26	150.729	171.838	109.501	119.171	120.723	125.121	120.346	135.341	70.0773	61.8068	70.1038	66.9154	72.097	73.0499	70.7442	67.0118	65.4768
Y41E3.4	131.24	84.6183	137.897	139.846	92.7701	77.5379	94.3156	92.2881	91.7066	77.2796	80.9988	74.3353	86.4725	86.7807	80.6016	129.707	131.874	132.139	139.764	140.797	133.131	140.689	137.261	141.587
F33H1.3	94.5736	102.362	94.7428	104.289	113.741	111.573	116.565	116.257	108.402	105.333	109.279	120.106	104.654	100.407	102.024	90.564	95.6311	97.5256	97.1798	90.1142	96.9345	105.749	106.059	101.06
C08B6.9	95.5903	109.81	97.5197	96.6132	130.53	99.1169	132.271	128.944	130.374	100.674	99.6781	96.9983	112.459	102.42	114.55	95.3044	95.7458	95.7206	97.5804	97.4103	97.5685	98.2612	92.1077	99.4706
Y37D8A.1	106.048	94.0763	107.054	107.469	111.59	100.994	116.622	106.175	111.973	98.4622	103.356	101.163	102.783	87.1277	92.3187	104.787	109.181	104.175	106.792	103.943	110.426	105.781	109.78	106.845
C01G5.6	91.2372	109.571	106.442	100.84	117.613	114.029	116.107	119.19	117.542	109.156	112.103	120.828	112.676	110.674	105.361	92.1585	87.6135	93.9395	106.951	104.612	107.763	97.7112	104.085	100.723
K08A8.1	81.8508	101.308	88.7803	90.9692	130.993	116.856	136.514	132.468	123.997	111.793	124.179	114.597	105.359	100.793	97.7723	86.0697	80.2097	79.2731	91.7514	88.4704	86.1191	87.5246	95.5502	89.8327
Y47D7A.1	110.31	90.0463	83.8663	76.0346	142.878	117.472	134.001	155.75	138.884	115.959	103.794	132.663	89.0231	97.1866	83.9292	116.994	101.408	112.527	87.2147	83.5947	80.7896	79.525	72.3136	76.2653
K07A1.11	94.8629	105.19	93.5792	101.864	124.867	106.047	127.024	120.455	127.123	105.671	107.593	104.878	109.575	105.989	100.005	93.2335	94.5502	96.8052	96.1264	92.6485	91.9627	97.9364	103.427	104.229
T24H10.1	100.3	100.541	98.2307	105.548	118.288	101.304	119.569	121.324	113.972	98.3936	100.86	104.659	104.868	98.6921	98.0625	103.379	97.6768	99.8438	98.8003	94.6762	101.216	105.327	104.704	106.614
Y62E10A.2	78.146	120.285	79.4766	82.7814	143.555	115.081	143.167	145.481	142.018	117.086	114.149	114.009	124.825	115.838	120.192	79.1994	75.8652	79.3735	82.5531	78.8036	77.0731	89.1488	74.4751	84.7203
T19B10.6	92.1461	104.567	83.165	101.272	117.818	109.749	121.844	117.533	114.077	107.096	110.68	111.471	106.38	105.24	102.08	90.0263	91.9455	94.4665	85.1468	85.7494	78.5987	104.169	98.3562	101.291
T24A11.1	107.375	101.084	88.5768	113.859	105.067	107.716	105.03	105.322	104.85	110.042	104.91	108.196	101.434	103.624	98.1937	106.301	108.429	107.395	90.3904	93.2564	82.0835	112.758	113.24	115.58
F11A10.2	101.29	100.341	99.9956	108.36	115.935	96.2353	114.335	119.899	113.57	94.4959	98.3318	95.8782	98.7071	103.506	98.8117	101.268	98.2058	104.396	98.4279	103.414	98.145	114.276	104.219	106.585
C07G2.2	102.91	100.184	92.9255	98.1838	113.933	104.668	116.854	112.759	112.185	104.48	102.647	106.876	99.3296	101.874	99.3489	104.49	100.488	103.753	92.8146	92.1303	93.8317	96.2477	98.8891	99.4145
C05C10.4	127.068	117.342	77.1895	153.045	122.052	48.2348	125.119	126.266	114.771	43.7543	53.5607	47.3893	122.442	120.718	108.868	128.77	126.379	126.054	76.5888	77.6352	77.3445	149.561	151.993	157.58
Y39A1A.12	135.386	78.421	118.004	151.795	91.9203	77.8242	89.8205	93.2948	92.6457	75.0393	80.5827	77.8505	83.3349	78.2858	73.6423	134.998	135.054	136.107	116.045	123.008	114.959	150.854	153.622	150.907
Y71H2B.6	80.4881	110.873	86.7204	90.9475	124.204	114.552	128.31	123.256	121.046	110.159	113.343	120.154	114.902	114.081	103.637	71.9503	82.5916	86.9223	85.34	84.3796	90.4417	92.6761	88.8924	91.2741
C30H6.7	99.3872	109.374	91.5599	110.436	112.208	94.5995	109.703	112.893	114.027	94.292	94.3007	95.2057	113.422	104.975	109.724	98.5228	101.762	97.8773	90.9416	89.3738	94.3642	112.897	108.466	109.944
Y54E10BR.6	121.49	92.1396	105.031	124.727	100.605	91.9408	110.756	98.1763	92.8841	88.0751	92.5151	95.2322	102.099	87.5873	86.7328	127.005	116.971	120.493	113.19	103.775	98.129	131.9	124.25	118.032
F20B6.2	80.6308	110.41	69.3781	77.104	139.337	98.9389	145.508	139.075	133.427	98.6647	102.255	95.8975	111.58	110.384	109.265	82.1938	84.8742	74.8244	68.2165	70.4713	69.4466	74.9381	76.0142	80.3596
C26E6.5	107.351	103.491	93.8309	118.896	115.773	91.2226	121.664	115.882	109.774	86.329	95.3998	91.9389	107.186	99.7893	103.497	105.282	108.55	108.22	92.1472	98.3274	91.0181	118.966	117.796	119.926
Y39A3CL.3	92.8286	115.21	85.6986	118.342	109.745	95.9753	122.866	107.8	98.5689	102.869	101.399	83.6583	147.671	111.412	86.5487	102.367	80.8894	95.2296	79.2475	88.0676	89.7806	112.574	121.797	120.653
K11H3.6	84.9554	119.281	90.9459	102.784	117.56	106.14	131.44	108.128	113.113	105.394	102.349	110.677	124.068	112.749	121.026	78.9934	89.5544	86.3184	90.2278	88.9669	93.6431	102.361	108.188	97.8026
C27H6.8	101.296	105.967	107.833	109.379	112.275	93.9198	115.35	108.202	113.274	94.5589	95.0461	92.1544	104.464	105.514	107.923	103.66	99.7372	100.49	109.087	108.64	105.773	109.052	107.236	111.848
Y54G2A.5	103.417	107.993	97.504	118.935	100.786	98.5148	107.263	98.9996	96.097	95.5542	98.9011	101.089	108.967	106.885	108.126	108.253	96.4357	105.562	102.007	94.0262	96.4784	121.334	118.883	116.59
B0464.5	106.817	97.5921	106.436	113.334	105.863	87.3955	108.467	105.12	104.002	88.4399	87.4246	86.322	102.125	101.974	88.6775	108.852	108.989	102.611	105.525	106.473	107.311	110.618	113.915	115.47
K08D10.4	109.676	90.6376	111.161	114.48	100.208	101.946	99.421	97.4932	103.71	96.1532	102.849	106.836	92.4019	93.6039	85.9072	102.214	114.296	112.518	114.478	112.606	106.399	117.528	110.337	115.575
K08F4.9	112.866	95.5182	116.432	157.203	87.1291	93.2237	89.1232	84.8088	87.4553	93.1778	94.595	91.8982	102.372	89.4367	94.7457	116.551	111.77	110.275	118.517	118.165	112.615	157.201	151.088	163.322
D2063.3	113.663	87.7817	127.235	119.555	100.262	92.7101	101.24	96.0308	103.516	90.2895	95.7211	92.1198	88.2577	86.22	88.8673	111.29	113.877	115.822	130.451	123.952	127.303	120.85	116.429	121.387
F53F4.11	150.277	64.5557	142.646	157.455	69.0566	65.678	71.2982	69.8076	66.0641	65.1417	67.7281	64.1643	64.1145	67.8009	61.7517	152.308	149.995	148.528	143.559	145.77	138.609	156.169	155.855	160.341
B0041.8	85.4381	113.32	70.9666	87.868	146.436	108.214	151.826	139.523	147.96	106.119	112.075	106.448	123.091	106.417	110.453	83.5777	86.0126	86.7241	68.615	72.4593	71.8255	91.5428	86.2284	85.8326
ZK973.1	89.4784	107.946	83.0831	98.1649	121.516	104.249	124.416	118.427	121.706	103.902	107.106	101.739	109.731	107.452	106.656	90.4958	88.4353	89.5042	81.3259	85.3631	82.5601	98.4583	98.3028	97.7337
D2045.1	116.086	89.776	113.645	119.089	91.949	91.9941	96.9921	91.4385	87.4164	90.3254	91.3181	94.3389	90.6861	92.3789	86.2631	119.423	115.007	113.827	114.014	112.719	114.203	118.252	118.906	120.109
F54C4.2	82.8584	110.579	88.3483	98.9079	123.637	109.109	126.454	126.169	118.287	109.926	113.462	103.939	121.893	112.532	97.3108	75.7083	84.6664	88.2006	90.3764	88.1433	86.5252	104.133	96.6829	95.9075
W05G11.6	96.9238	55.0079	126.262	73.731	84.1427	102.978	88.3333	83.481	80.6136	102.465	108.825	97.645	56.9185	58.1159	49.9893	96.5783	102.589	91.6039	129.307	120.578	128.902	72.2607	76.7849	72.1475
F52F12.7	100.276	88.6816	116.992	113.385	92.7832	101.941	90.5888	92.9744	94.7863	100.531	104.412	100.879	91.4844	85.7028	88.8578	99.5108	100.896	100.42	114.808	118.325	117.842	116.389	112.684	111.084
Y47D3A.35	111.132	81.0295	134.497	102.373	97.6039	94.5779	90.0931	103.887	98.8321	94.2849	86.8396	102.609	69.3245	83.4181	90.3458	108.139	116.275	108.983	121.4	139.594	142.498	103.079	98.5709	105.468
C08A9.10	131.968	47.5506	139.396	85.0717	93.0643	123.052	97.5216	86.8405	94.831	125.337	128.208	115.611	49.0422	44.9336	48.676	151.624	126.907	117.373	135.363	143.924	138.901	89.2344	83.4812	82.4994
R04F11.3	89.8432	113.197	86.2084	87.2744	125.886	105.65	123.655	125.545	128.459	101.244	103.161	112.546	118.002	105.824	115.764	86.9333	87.4581	95.138	85.0471	88.8559	84.7221	86.5625	87.1332	88.1276
Y52B11A.8	73.5414	119.044	63.4227	94.0437	123.459	112.491	132.324	125.256	112.799	108.999	114.749	113.725	125.281	118.906	112.945	74.1144	76.5445	69.9654	66.3808	62.7432	61.1441	94.251	96.3588	91.5212
T05F1.1	90.3155	109.071	90.141	98.9074	130.099	98.128	132.938	130.624	126.736	95.03	100.424	98.93	111.005	108.263	107.944	90.5176	89.732	90.6968	92.3315	90.3803	87.7114	99.3299	96.6887	100.704
Y45G12B.1	96.3009	110.65	95.1926	110.751	115.364	94.9275	123.595	117.479	105.018	94.2279	101.908	88.6467	112.944	114.282	104.725	92.9378	98.5864	97.3786	99.2982	93.3155	92.964	108.399	113.078	110.777
R144.7	117.874	92.2136	99.0588	115.863	106.826	93.751	112.504	104.269	103.706	96.2606	96.0432	88.9492	102.019	95.5289	79.0932	122.265	118.855	112.501	101.018	104.926	91.2326	111.748	115.377	120.464
F10C2.2	119.481	87.0074	111.497	135.087	88.0466	81.5656	90.4115	86.3007	87.4277	78.3289	81.6042	84.7638	90.5001	88.9329	81.5891	122.971	113.934	121.537	110.271	113.496	110.724	137.394	133.777	134.089
T21E3.1	132.692	76.1698	117.382	154.006	73.6963	80.2875	76.1312	72.358	72.5996	80.7723	82.8532	77.237	79.8817	77.7008	70.9269	134.665	130.727	132.685	117.697	119.761	114.689	159.151	153.421	149.447
Y116A8A.9	108.543	95.3256	110.336	112.464	106.204	90.5545	108.645	108.299	101.669	87.3023	92.9569	91.4044	100.371	90.9166	94.6894	109.151	110.139	106.34	111.739	109.641	109.628	116.175	111.626	109.591
Y57G11C.9	80.6169	110.716	79.8659	86.4179	120.363	114.411	122.353	119.652	119.084	113.061	113.108	117.064	112.776	113.608	105.764	81.71	79.3739	80.7668	81.0368	78.9023	79.6585	86.326	88.0437	84.8839
F49E12.1	21.4136	175.216	22.6376	31.1211	188.024	144.435	194.544	189.358	180.168	139.773	151.892	141.641	182.363	168.158	175.128	22.0328	20.8014	21.4066	23.6528	22.2232	22.0369	31.2122	31.5029	30.648
F54C4.1	95.4848	102.603	97.8871	107.469	111.019	96.45	112.791	120.409	99.8562	95.679	96.8698	96.8012	102.69	104.939	100.18	90.5029	100.091	95.8609	96.8294	96.1323	100.7	113.13	102.452	106.826
Y56A3A.1	108.909	97.1044	101.593	119.403	104.942	94.6259	112.528	100.682	101.616	90.8325	97.9811	95.064	102.048	99.4643	89.8005	112.537	107.944	106.245	103.485	97.7278	103.566	117.062	120.908	120.238
F30F8.3	88.3537	113.782	84.5621	98.9511	126.484	104.645	129.162	119.902	130.387	102.201	109.213	102.522	117.878	107.29	116.18	91.3658	86.8797	86.8157	82.043	85.6168	86.0265	99.2643	99.4784	98.1107
T01G9.4	110.625	93.9291	105.469	116.882	107.375	92.5145	110.411	108.12	103.593	91.9771	92.6929	92.8737	95.6145	96.2276	89.945	113.283	108.164	110.428	105.383	110.383	100.641	115.97	113.156	121.521
F59B2.7	90.6818	109.211	96.836	96.4209	116.801	112.58	117.301	112.438	120.665	110.156	118.442	109.144	116.856	103.967	106.81	91.3196	90.9307	89.7951	100.167	96.9848	93.356	97.7119	98.1683	93.3825
B0365.1	114.191	92.9069	103.424	126.633	109.892	88.9192	114.244	106.921	108.512	87.2908	94.0466	85.4203	97.8059	94.5665	86.3483	117.166	111.484	113.922	106.948	104.422	98.9012	124.882	125.288	129.73
F56D2.6	129.332	80.0397	119.004	138.134	87.8238	78.299	90.6845	86.6612	86.1257	79.9983	77.5312	77.3676	80.4431	82.2703	77.4057	133.161	131.003	123.833	121.353	119.118	116.541	137.475	137.284	139.645
F41E7.5	97.1381	149.176	93.4322	119.384	111.052	85.4887	118.717	111.016	103.422	85.8711	81.8758	88.7191	159.517	165.794	122.218	100.683	107.882	82.8497	91.9271	83.5896	104.78	107.369	120.646	130.136
ZK892.2	124.825	97.66	93.2036	117.693	67.9669	63.0843	72.4018	61.9806	69.5183	65.406	62.3306	61.5163	99.7147	96.4559	96.8093	117.462	132.365	124.649	97.5888	83.1734	98.8487	119.897	116.835	116.346
C23H5.8	59.4286	139.647	29.7036	62.044	191.18	153.56	190.036	185.491	198.014	158.217	155.319	147.146	148.17	137.988	132.783	55.6131	59.3879	63.2848	28.5282	28.9746	31.608	63.6972	63.4799	58.9548
C14A4.10	67.7491	123.219	72.5144	77.1213	137.603	121.994	138.65	137.541	136.616	117.306	120.284	128.392	129.689	122.981	116.988	67.6692	67.9312	67.647	77.4043	67.099	73.04	78.1049	76.3658	76.8933
F40F11.3	86.1373	107.27	81.1701	93.7659	125.565	111.851	130.899	126.107	119.688	105.176	114.572	115.805	112.256	108.371	101.184	87.486	84.4558	86.4702	87.82	80.0927	75.5977	97.5394	94.3226	89.4358
F54C8.2	112.914	92.996	94.6258	133.539	113.178	79.8898	124.769	109.627	105.138	75.2465	84.9495	79.4735	98.3762	92.3784	88.2333	110.822	116.685	111.234	97.6079	91.5605	94.7089	133.94	135.588	131.09
F08B6.2	94.4579	93.3328	92.5829	96.0885	89.2637	100.786	91.6986	86.3164	89.7761	104.623	98.449	99.2849	92.139	83.97	103.889	99.2233	92.5013	91.6491	92.9061	89.4967	95.346	101.968	90.9511	95.3468
ZK1010.3	115.849	82.9425	113.378	123.238	88.7149	95.8994	92.9096	85.1667	88.0682	90.5251	93.0842	104.089	93.8136	84.509	70.5051	114.492	115.579	117.475	118.201	112.154	109.778	123.867	123.755	122.094
C06G3.2	162.409	57.2187	146.426	171.237	59.2797	52.7093	61.9869	57.7698	58.0823	52.8129	53.7281	51.587	57.7972	58.4926	55.3662	164.206	162.644	160.378	149.12	148.389	141.767	168.203	170.53	174.978
T04C10.2	77.055	105.911	68.7723	74.3064	123.678	126.737	126.165	131.417	113.454	128.341	125.617	126.252	104.491	106.265	106.978	76.7486	77.5714	76.845	70.6956	68.1327	67.4887	71.7174	75.0604	76.1415
C06H2.6	99.9492	108.405	86.2631	102.564	117.494	97.0592	118.043	115.784	118.655	94.992	100.543	95.6421	107.956	107.975	109.285	99.1462	97.553	103.149	84.4645	85.0631	89.2617	104.298	101.215	102.18
C24G6.8	88.0214	100.186	80.4997	100.482	115.482	110.118	122.986	113.935	109.524	110.365	108.91	111.08	105.215	103.3	92.0426	86.243	89.7426	88.0787	80.6944	82.8735	77.9314	101.248	98.1598	102.037
E01A2.4	84.6362	106.398	88.3686	86.7709	124.796	118.455	124.755	122.74	126.894	117.595	112.277	125.492	108.45	111.662	99.083	83.1107	83.4934	87.3045	83.9278	91.399	89.7791	87.3045	84.436	88.5721
R11A5.2	103.865	91.6493	103.158	102.401	101.196	103.351	99.751	99.9681	103.87	104.764	100.541	104.748	93.9288	91.0048	90.0143	101.026	101.377	109.191	100.637	103.588	105.25	103.559	101.03	102.615
T20G5.14	93.9433	107.474	97.1836	110.628	113.047	87.6836	116.77	110.918	111.453	88.9304	86.1983	87.9221	108.333	113.283	100.805	98.324	88.3401	95.1657	95.4625	93.0631	103.025	119.12	105.875	106.889
F40F8.11	123.421	84.5205	113.156	134.705	86.1771	82.6297	89.2787	82.3393	86.9133	81.4019	84.3108	82.1766	89.5758	84.6052	79.3805	126.932	123.21	120.123	113.951	114.657	110.86	134.804	136.36	132.95
T19C3.8	106.469	94.3684	101.291	112.324	110.626	94.8798	115.008	110.425	106.444	91.2822	96.4677	96.8894	99.6417	95.7873	87.6763	106.367	106.878	106.163	103.857	100.541	99.4735	113.735	111.453	111.785
W09C5.2	101.418	104.525	91.1946	111.947	121.153	89.8784	122.677	120.819	119.964	88.493	93.2068	87.9353	104.289	102.129	107.156	100.654	98.617	104.982	91.9692	93.507	88.1075	111.15	113.202	111.49
Y54G2A.2	95.1511	93.7796	100.25	91.7098	104.239	115.731	108.574	101.818	102.324	114.408	114.934	117.851	93.7452	92.5487	95.0448	95.2819	96.8924	93.2791	100.941	101.024	98.7855	90.9123	90.7381	93.4788
C48B4.7	140.735	63.6808	118.118	154.475	64.3687	80.3056	66.3458	63.8307	62.9296	78.0482	81.762	81.1066	69.1712	63.5648	58.3063	145.875	138.098	138.231	115.416	120.59	118.347	155.677	151.818	155.931
C09H10.5	103.344	95.1006	95.4846	122.377	101.584	90.3673	102.926	99.4499	102.375	89.2041	91.8496	90.048	94.9262	95.4388	94.9369	106.397	98.7901	104.847	96.8659	97.2931	92.2948	116.867	129.729	120.533
C50D2.5	90.805	93.763	97.7906	92.7346	115.704	107.918	117.284	115.453	114.375	100.817	107.527	115.411	95.7886	88.336	97.1645	92.2528	92.7067	87.4555	99.7504	93.5803	100.041	95.9612	90.5839	91.6588
F27D4.1	89.3995	109.367	82.2761	95.161	120.239	96.1302	126.964	120.451	113.303	93.6783	100.373	94.3395	115.833	105.595	106.674	90.4111	89.6089	88.1785	84.166	80.018	82.6443	97.3738	95.6668	92.4423
W10D9.5	94.7505	109.364	87.4528	107.077	125.292	82.8001	130.097	119.194	126.584	76.7257	90.7915	80.883	115.171	108.703	104.217	95.8453	94.3844	94.0218	87.7704	89.9985	84.5896	110.225	103.594	107.411
T08B2.9	107.19	89.9823	104.136	106.225	110.808	87.7939	117.342	108.688	106.394	83.1095	90.9494	89.3229	93.8504	88.4452	87.6513	109.17	107.138	105.261	105.294	103.936	103.177	105.92	104.567	108.189
Y97E10AL.2	90.401	108.823	92.082	105.466	111.691	105.471	115.758	109.635	109.68	100.75	108.089	107.573	109.219	108.273	108.978	91.9603	88.9868	90.256	95.1714	90.5758	90.4988	103.908	106.317	106.173
F22F4.2	51.4986	113.857	43.3388	44.5462	128.089	144.424	126.236	133.366	124.665	148.392	132.479	152.4	103.824	120.956	116.791	53.1896	47.4501	53.8561	42.9937	45.5769	41.446	44.3525	44.3647	44.9216
C48D1.2	91.7304	108.448	79.5648	105.882	119.262	101.565	124.099	118.924	114.764	99.6068	103.034	102.054	116.032	109.031	100.281	96.0043	91.0251	88.162	80.8287	78.4906	79.3751	102.318	107.64	107.687
W09B6.1	137.414	79.3008	89.0719	161.618	69.9807	78.172	74.0249	68.8779	67.0393	77.6512	81.0813	75.7834	80.8744	85.1999	71.8283	139.612	137.134	135.497	87.711	90.5866	88.9179	162.194	159.708	162.953
C32E8.5	106.164	85.3892	100.79	114.807	105.872	93.0823	110.485	105.902	101.229	89.7794	90.0506	99.4168	90.5707	90.8518	74.7451	110.449	101.402	106.641	96.5651	104.781	101.023	115.536	115.228	113.657
C18A3.3	128.66	77.2394	119.256	126.352	89.6878	74.3541	86.8768	95.1639	87.0229	75.3439	70.1163	77.6021	81.4184	80.2155	70.0844	128.894	125.483	131.602	116.66	120.041	121.065	129.25	124.568	125.238
T07F8.3	83.0654	114.158	69.7902	88.8099	135.441	95.4333	139.927	132.736	133.661	93.2761	98.2685	94.7552	116.016	113.015	113.443	86.4185	79.659	83.1187	71.2349	70.3394	67.7963	87.6864	89.0377	89.7057
ZK632.4	94.2546	107.352	101.768	91.5422	109.207	105.919	111.959	107.493	108.17	107.642	105.546	104.569	103.857	107.045	111.156	92.6009	94.3715	95.7913	96.7086	102.832	105.765	93.3724	91.2489	90.0052
Y73B6BL.32	79.6307	116.458	76.0003	77.7288	137.04	101.779	148.668	129.351	133.101	96.9469	102.112	106.279	117.856	117.992	113.528	82.5727	78.7805	77.5391	73.6275	77.4326	76.9407	83.3826	73.523	76.2808
F20D12.4	101.676	98.684	97.0702	105.325	115.819	94.0965	118.269	113.767	115.422	96.4166	95.1902	90.6828	104.446	97.7599	93.8465	103.316	100.79	100.921	99.407	96.5449	95.2587	104.915	102.418	108.644
F56H1.7	83.7453	113.76	82.1522	87.4651	117.546	99.714	116.251	117.634	118.751	96.3587	98.6098	104.174	116.577	109.784	114.921	79.6512	86.1374	85.4473	82.7036	81.5711	82.182	88.8088	92.3024	81.2841
Y116A8C.12	101.274	94.9793	102.253	101.8	105.091	96.3432	104.367	104.178	106.727	95.9596	96.4986	96.5714	99.0683	90.0255	95.8441	99.7984	101.514	102.51	98.4691	107.882	100.407	108.224	96.6383	100.538
R12E2.2	91.916	99.0398	103.246	101.929	109.244	111.486	109.483	112.423	105.827	112.703	114.161	107.596	100.673	98.0746	98.3717	91.5775	91.0561	93.1144	99.947	106.252	103.539	102.287	102.475	101.026
F53F10.2	67.4043	120.205	76.7404	70.4	128.108	128.055	130.064	126.375	127.886	126.862	133.149	124.154	122.118	117.81	120.688	66.6483	67.5749	67.9898	76.6335	75.8302	77.7575	67.7956	71.7948	71.6096
Y54E10A.3	92.5942	109.534	94.7115	101.043	128.898	95.6924	128.771	127.757	130.167	95.6094	95.0664	96.4013	114.121	102.969	111.511	96.2759	89.7689	91.7378	94.6609	95.7619	93.7115	99.1668	103.621	100.34
M01E11.4	93.0532	100.334	98.4016	96.9595	104.831	96.8624	110.473	102.235	101.785	92.3232	99.1704	99.0936	105.811	99.4886	95.7023	93.0855	92.2984	93.7759	97.7328	96.2215	101.25	98.2216	94.5545	98.1025
T27F2.1	94.1467	98.662	90.077	100.428	110.178	99.1158	109.975	112.03	108.527	100.321	98.2693	98.757	98.574	99.9824	97.4297	94.1647	93.8812	94.3943	89.5702	89.1811	91.4796	105.534	98.2552	97.4931
C23G10.2	104.246	91.0291	88.236	89.0771	107.118	95.6355	111.689	103.334	106.329	96.1267	100.026	90.7533	91.8665	94.1066	87.1142	100.088	102.278	110.373	87.2831	85.494	91.9308	90.0278	87.311	89.8926
C16A11.4	164.492	52.3627	151.745	175.252	54.7732	46.5606	55.6917	54.1164	54.5116	45.9492	47.7935	45.939	54.9537	51.0368	51.0975	168.023	163.659	161.795	154.403	149.9	150.93	174.553	170.328	180.875
C12D8.10	80.947	113.719	81.8073	85.4041	125.784	105.794	122.915	126.404	128.033	103.257	108.078	106.047	116.442	110.076	114.64	81.2069	81.3765	80.2575	81.5668	80.9645	82.8907	86.2989	84.7986	85.1147
C48A7.2	120.15	85.0388	118.603	120.705	94.9475	77.6079	99.6583	90.094	95.0901	79.0498	75.6187	78.1551	85.1723	83.1053	86.8389	119.215	122.566	118.669	117.21	122.403	116.198	119.307	117.273	125.535
Y105E8A.14	100.262	98.7414	88.4705	106.989	121.06	95.9963	124.057	120.027	119.097	92.6835	99.6405	95.6648	108.936	104.853	82.4355	106.072	98.7709	95.9438	95.1234	87.1393	83.1489	105.905	110.103	104.958
Y43F4B.4	106.57	89.4172	104.549	112.101	104.373	91.6107	104.043	105.376	103.7	90.7599	94.2396	89.8327	94.387	91.1272	82.7373	109.152	106.492	104.068	103.803	103.347	106.498	105.36	114.877	116.066
Y39A1A.1	103.426	82.8523	111.576	117.94	92.6288	97.373	96.1553	91.1986	90.5324	94.3862	94.8914	102.842	86.1149	86.1732	76.2689	101.858	105.892	102.527	112.607	114.693	107.428	118.453	117.192	118.174
F49E8.5	100.923	85.7286	101.334	101.364	97.6899	99.3612	98.5115	99.551	95.0071	93.721	101.922	102.44	90.2673	83.0115	83.9071	98.9347	95.4821	108.352	97.7315	101.181	105.088	95.6001	103.608	104.884
T23F11.1	85.9721	107.332	90.7107	87.547	106.094	107.293	107.654	105.38	105.249	106.397	107.875	107.608	105.173	104.107	112.716	87.45	82.7318	87.7343	90.7632	93.1427	88.2262	87.0927	87.4537	88.0944
Y105E8A.50	87.869	108.01	92.3998	86.3848	129.118	86.4397	127.221	121.232	138.9	86.6467	82.844	89.8285	111.641	96.3176	116.071	73.8227	99.2651	90.5193	85.3714	93.5548	98.2733	85.1446	88.1671	85.8426
K07A1.8	89.2768	97.6458	88.9821	95.6937	128.509	102.5	131.228	128.111	126.189	103.264	107.461	96.7743	96.366	99.9476	96.6239	92.9232	86.6256	88.2815	90.6653	87.8351	88.4459	97.9739	94.9165	94.1908
Y87G2A.10	91.8003	89.6043	108.274	95.3483	109.329	108.296	116.446	103.898	107.643	107.534	110.064	107.291	94.1523	85.7592	88.9014	97.9992	92.4734	84.9282	109.915	107.449	107.458	99.7303	94.1441	92.1705
ZK652.11	76.614	113.489	75.7096	74.9082	122.201	97.9736	113.457	115.327	137.819	99.2952	98.4729	96.1529	115.261	107.53	117.676	80.0197	74.3604	75.4619	75.4885	74.2031	77.4371	73.5344	76.0811	75.1091
ZC410.5	55.0241	95.1712	72.7246	54.5829	94.2006	112.668	92.2485	89.9052	100.448	116.005	114.568	107.432	99.6332	94.984	90.8964	54.0797	58.8716	52.1209	69.988	73.3264	74.8594	55.1104	54.4452	54.1932
R10D12.9	121.84	15.2745	177.727	66.8482	21.2456	204.643	21.3767	21.3131	21.0471	206.113	205.453	202.362	15.349	14.8303	15.6443	117.083	123.134	125.303	170.794	179.283	183.104	69.8383	66.4924	64.214
Y79H2A.6	106.442	92.0832	104.822	110.295	98.8345	87.1824	108.169	93.6939	94.6408	87.8997	88.9152	84.7322	92.3834	93.7874	90.0788	106.672	109.363	103.291	108.244	104.286	101.936	108.406	110.097	112.382
C38D4.6	86.887	113.196	74.1353	94.4933	126.772	94.1544	125.693	122.168	132.455	90.2834	95.8629	96.3169	115.994	105.564	118.028	87.1384	85.6106	87.9119	72.4934	75.0312	74.8812	93.7793	91.9387	97.7621
H29C22.1	104.47	65.9305	112.394	104.854	93.5599	91.1222	95.8107	82.6233	102.246	89.6595	93.5235	90.1835	67.2865	67.6463	62.8588	106.629	98.2718	108.51	102.832	117.881	116.469	107.913	103.513	103.137
K05C4.7	84.3427	102.096	80.5498	88.8175	129.21	108.485	134.553	125.495	127.581	106.459	106.768	112.228	107.533	104.461	94.2956	89.1387	82.0665	81.8229	82.5507	80.1454	78.9533	87.8202	90.5718	88.0604
T24D1.2	104.832	96.0239	93.2392	117.028	99.4338	87.2129	99.4753	100.319	98.5074	86.4881	86.9175	88.2329	100.236	96.9527	90.8828	108.696	102.068	103.73	95.5137	94.4624	89.7415	117.693	117.928	115.463
JC8.6	106.811	95.339	95.8149	126.159	101.256	85.8393	103.853	98.5834	101.331	81.46	88.6254	87.4325	103.58	93.488	88.9487	109.651	103.25	107.531	97.0193	94.5126	95.9129	128.038	125.225	125.215
C07H6.2	88.7872	106.464	88.6011	96.0526	111.285	111.732	118.957	102.4	112.498	109.607	117.752	107.838	113.19	105.453	100.749	92.1371	87.9924	86.2322	90.249	86.4952	89.0593	95.4002	99.8493	92.9083
Y65B4A.6	120.302	82.753	109.828	130.95	86.4175	83.366	86.3087	87.1815	85.7623	81.7648	86.9989	81.3344	85.0053	83.3901	79.8635	123.383	119.689	117.834	109.098	111.187	109.198	131.733	127.786	133.332
F25G6.8	72.1517	111.321	68.9719	72.3835	145.17	105.577	148.75	138.549	148.212	101.764	105.463	109.503	114.933	107.9	111.131	68.7535	72.5114	75.1902	67.2016	72.2608	67.4535	73.2011	71.3676	72.5818
C34B2.2	71.9994	120.462	64.4878	71.8305	143.395	118.22	140.038	144.089	146.059	114.495	118.187	121.979	120.536	114.177	126.674	72.7644	71.1221	72.1116	63.1312	64.8294	65.5028	73.3402	71.5677	70.5837
H34C03.2	98.9538	97.7268	86.3091	100.812	128.559	95.1208	134.992	128.545	122.139	97.655	95.939	91.7685	102.073	98.6166	92.4909	102.134	98.4723	96.2555	89.8489	86.4202	82.6582	98.3987	101.684	102.353
F31C3.8	76.7403	75.9561	80.1322	47.4273	147.914	112.595	176.629	126.016	141.098	109.083	130.295	98.4064	84.9235	77.2453	65.6995	67.1781	78.1452	84.8975	98.8516	67.8944	73.6505	44.8096	55.8715	41.6009
K08E7.2	79.2077	106.163	82.0174	90.7892	112.887	114.539	118.231	111.206	109.225	111.001	116.794	115.822	104.676	102.758	111.057	75.8042	85.0519	76.7668	82.3978	77.8753	85.7792	90.1144	93.4667	88.7864
F23H11.1	82.7526	106.611	82.558	93.991	120.33	105.178	122.339	119.16	119.491	100.145	111.562	103.827	110.97	105.693	103.171	83.9362	83.246	81.0757	82.516	81.348	83.8099	97.543	94.5041	89.9259
T21C12.2	81.9943	107.867	85.2799	61.411	95.2856	79.1998	92.2413	99.3152	94.3004	83.5944	78.6355	75.3696	113.13	103.263	107.21	81.9102	84.5937	79.4791	80.9038	84.6748	90.2609	58.6833	62.9634	62.5863
ZK265.6	117.941	81.5468	113.456	117.623	85.3989	79.2688	83.8209	84.9634	87.4123	70.1389	76.4994	91.1681	80.7486	84.3169	79.575	116.238	116.097	121.489	109.666	114.869	115.832	114.337	117.384	121.147
C05D11.3	90.435	95.7565	99.2726	98.0221	117.292	97.3986	124.29	118.822	108.766	95.2819	98.0422	98.8716	99.4494	93.8981	93.9219	90.2977	87.0626	93.9448	106.082	94.1927	97.5431	98.8005	101.745	93.5208
F41H10.7	74.4864	119.109	56.5189	86.5525	104.789	117.22	106.373	99.3664	108.627	116.137	114.439	121.086	127.449	115.975	113.903	74.583	70.1341	78.7421	54.5114	58.8704	56.1749	89.9697	80.6744	89.0132
C36B1.11	67.5824	124.237	63.086	80.8109	143.989	106.451	144.806	145.206	141.955	104.829	107.233	107.289	119.403	119.546	133.761	67.3875	66.3394	69.0204	62.6183	63.3809	63.2587	86.0015	78.6205	77.8106
ZK546.14	124.754	71.6516	120.148	128.284	81.6072	70.1233	79.638	81.0693	84.1144	67.8214	65.5451	77.0034	80.3755	72.1998	62.3794	119.981	120.908	133.374	115.619	125.554	119.271	131.925	123.731	129.195
F56A3.4	116.097	78.1761	105.457	120.016	94.0385	89.1089	95.9698	94.2803	91.8654	90.1065	90.2717	86.9483	80.426	80.3182	73.7841	118.1	115.266	114.924	108.089	107.826	100.456	120.399	114.939	124.71
W01A11.1	74.2747	62.3378	104.605	80.153	71.2828	111.157	70.1065	73.0299	70.7119	111.771	113.983	107.717	63.9164	60.6928	62.4044	74.2474	76.1698	72.4069	104.871	109.37	99.5744	79.1815	81.9775	79.2999
C34C12.8	107.633	86.9088	111.6	117.337	93.176	84.0801	99.6128	88.6428	91.2723	79.733	86.3239	86.1834	89.6154	83.1625	87.9486	101.542	107.792	113.565	111.522	108.82	114.458	121.222	116.14	114.649
C41D11.2	120.17	80.1547	108.963	120.643	97.4132	84.0715	98.3504	97.5994	96.2896	84.6944	84.4587	83.0613	86.183	77.0758	77.2052	115.667	121.518	123.325	107.203	108.506	111.181	121.399	115.092	125.437
Y73F8A.27	85.6462	95.3695	92.0489	101.111	106.696	109.235	110.216	104.678	105.193	105.025	112.357	110.322	105.319	93.7096	87.0804	81.7938	87.3151	87.8298	93.9392	91.797	90.4104	101.592	104.682	97.0596
Y51A2D.10	94.1259	78.1005	119.903	112.645	82.8941	100.577	84.0996	81.7884	82.7943	96.7243	108.359	96.6476	83.245	77.7788	73.2776	88.7531	97.4758	96.1489	126.155	118.281	115.272	110.187	120.943	106.804
Y66D12A.22	85.4771	112.021	81.04	100.605	119.667	84.4506	121.986	121.205	115.811	81.0153	86.2651	86.0715	118.146	103.454	114.463	83.408	84.9562	88.0673	79.232	76.0732	87.8149	101.898	106.079	93.8378
B0334.3	114.724	105.301	85.3635	154.151	73.8068	62.8141	75.3357	74.9537	71.1311	63.4232	64.6747	60.3445	109.595	106.736	99.5705	114.867	115.326	113.978	88.1996	82.3503	85.5406	146.991	155.659	159.802
C27H6.2	103.784	91.9695	100.25	109.197	106.573	87.5173	107.424	107.177	105.118	86.7594	87.6234	88.169	96.0353	91.5182	88.3551	105.087	102.031	104.233	102.005	99.7044	99.041	112.451	104.723	110.416
R06F6.5	95.1802	98.1589	87.3542	95.6994	111.28	96.6505	117.261	110.203	106.376	94.3722	97.7074	97.8718	101.442	97.9235	95.1112	97.6276	93.3826	94.5303	88.5088	85.4659	88.0878	96.9216	95.2683	94.9084
ZK418.5	80.3789	112.878	75.8665	83.5527	123.28	102.166	129.386	120.383	120.07	103.511	99.4748	103.513	116.949	111.886	109.801	84.6639	82.0518	74.4212	76.1854	72.907	78.5073	83.4181	81.2196	86.0205
K02F2.1	101.557	93.7823	87.6565	106.66	108.028	88.9373	106.694	110.638	106.752	88.3475	90.5431	87.9213	94.2802	96.3501	90.7167	102.831	100.67	101.17	88.1992	88.7252	86.0452	109.682	102.789	107.509
F53F4.3	83.2261	101.118	84.7587	81.5622	127.518	101.77	128.623	128.072	125.859	96.6077	101.391	107.312	110.909	97.0197	95.425	81.8908	81.8812	85.9063	86.2186	83.0193	85.0383	82.1845	83.599	78.9032
C35D10.16	97.687	100.787	95.5683	98.9709	104.789	85.8558	110.281	95.9825	108.104	82.374	81.6377	93.5555	100.524	97.9722	103.866	99.3115	99.0003	94.7491	92.2052	95.7569	98.7428	105.883	96.4118	94.6176
C41C4.7	82.2121	102.873	92.9043	93.197	112.552	105.68	116.791	108.813	112.053	104.663	108.756	103.621	108.925	99.8529	99.8407	84.819	79.8304	81.9868	89.846	92.5648	96.3021	94.8655	89.8625	94.8631
F58G11.2	96.0549	88.6851	99.5047	101.535	97.2422	96.2097	100.273	97.1554	94.2983	93.6826	98.7716	96.1748	88.1473	92.8207	85.0872	99.0631	95.9083	93.1933	101.888	97.0644	99.5617	100.934	101.957	101.715
Y48G8AL.13	101.05	97.9859	105.32	101.196	74.8994	113.403	78.5831	77.1184	68.9966	113.565	115.18	111.464	98.599	100.003	95.3551	99.6504	106.48	97.0181	107.39	102.15	106.42	97.9783	102.433	103.176
R53.5	93.663	86.6398	101.264	104.067	81.2751	119.408	84.8371	80.2206	78.7677	120.258	123.87	114.096	93.1702	83.9119	82.8374	95.3834	92.1936	93.4121	101.833	100.754	101.204	103.586	103.534	105.081
T25G12.5	77.7684	94.0795	69.7142	88.634	116.838	106.946	117.744	122.987	109.782	104.377	107.219	109.243	92.9838	95.4096	93.8452	79.5214	78.1762	75.6076	70.8124	68.7761	69.5541	88.6417	87.3436	89.9166
F09E5.17	105.483	86.9516	107.029	108.411	95.5421	86.1263	95.7088	95.0257	95.892	82.0171	91.2099	85.152	90.5988	86.7962	83.4597	101.307	104.351	110.792	107.185	103.661	110.24	108.573	106.142	110.516
F37A4.9	68.0577	110.989	69.1082	76.3836	128.559	113.809	127.264	128.719	129.696	111.261	115.368	114.799	112.248	105.843	114.876	66.5501	68.1278	69.4951	72.837	66.2134	68.2741	74.5247	76.1551	78.471
F53F4.13	78.1176	88.0557	97.1513	62.3605	117.78	110.211	107.009	116.995	129.336	115.141	109.379	106.112	93.2151	81.5231	89.4288	77.0187	76.0612	81.2729	99.6335	95.8485	95.9717	57.3077	64.8424	64.9313
Y106G6E.6	109.053	85.9466	99.3243	106.753	91.7153	83.0783	95.6475	89.1781	90.3204	82.5924	82.2447	84.3978	87.2528	86.8523	83.7347	105.548	110.102	111.51	98.0838	99.4189	100.47	105.759	106.732	107.769
F35C8.6	93.2158	74.2639	101.558	83.0873	85.3488	126.12	88.505	82.5399	85.0014	119.003	128.781	130.576	74.7228	76.4965	71.5725	96.1181	95.0613	88.4679	95.8416	104.124	104.709	86.0233	82.959	80.2796
W07B3.2	71.6268	98.3887	69.9523	74.484	105.637	116.096	102.99	108.174	105.746	117.183	107.398	123.706	93.5591	103.696	97.9115	72.5325	72.4949	69.853	70.1915	68.8156	70.8498	75.7421	74.1567	73.5532
Y55F3AR.2	119.853	77.5112	116.335	124.155	76.449	76.6131	82.6771	68.0339	78.6358	76.6296	76.7381	76.4716	80.8826	79.1133	72.5378	118.361	122.662	118.536	115.815	114.259	118.931	125.489	121.322	125.653
Y55F3AM.1	110.341	84.8	108.657	116.784	101.461	81.2202	97.8805	105.231	101.273	81.5405	84.7876	77.3324	89.0139	86.9016	78.4846	107.18	116.364	107.479	111.295	110.632	104.045	119.749	113.811	116.791
ZK742.1	100.444	90.2695	92.6475	103.807	105.557	96.0402	109.041	108.272	99.3575	99.1983	98.1082	90.8141	92.6912	96.3619	81.7552	102.898	100.288	98.1462	95.2495	94.9687	87.7244	99.8839	105.609	105.929
W03G9.8	73.4315	102.325	76.3938	71.2356	139.767	113.498	141.171	130.794	147.334	110.857	114.267	115.371	109.194	95.3452	102.437	73.6933	79.2123	67.3889	74.4775	78.7214	75.9824	75.1475	70.4287	68.1307
ZK783.2	93.7824	103.757	94.5611	106.925	94.6885	90.6372	94.2299	94.6765	95.1592	89.0398	91.1529	91.7188	106.015	105.757	99.4975	90.3606	98.5624	92.4241	95.1797	94.618	93.8858	107.74	104.716	108.319
B0041.2	111.679	80.8379	104.556	117.165	87.4612	86.1478	87.3199	90.7243	84.3394	85.3438	86.2067	86.8927	80.5112	83.164	78.8385	119.52	109.625	105.891	104.178	101.212	108.277	116.101	118.558	116.835
T24F1.1	102.141	89.305	99.7566	112.037	96.8633	85.6424	100.116	94.8776	95.5962	83.2776	88.8134	84.8361	88.3825	93.7087	85.8239	105.788	100.917	99.7184	99.7021	101.319	98.2484	118.835	107.669	109.606
C25A1.4	84.3388	109.551	90.7914	90.5201	110.92	86.1668	111.347	111.25	110.164	84.8732	87.9204	85.7068	113.352	113.991	101.308	86.8996	84.0985	82.0184	94.9252	90.7122	86.7367	92.2379	91.1303	88.1921
Y38C9A.2	99.2834	90.591	104.523	110.491	93.1168	89.467	95.02	92.6353	91.6951	87.7614	91.1452	89.4943	92.4085	92.1707	87.1938	100.941	100.747	96.1621	105.818	102.505	105.247	111.587	113.257	106.627
F43G9.5	91.6418	99.4637	84.4682	95.3658	110.105	97.1906	113.894	113.566	102.854	91.4328	100.011	100.128	99.1297	105.19	94.0716	95.2276	86.494	93.2037	85.8257	81.2961	86.2829	102.246	89.1495	94.7018
Y41D4A.5	90.1702	101.332	87.9067	93.0173	116.269	93.9995	119.994	116.366	112.448	90.5603	97.856	93.5823	104.261	99.439	100.297	91.0346	91.7963	87.6798	88.3308	87.8375	87.5517	93.1105	92.0964	93.8451
Y45G5AL.1	91.842	99.7272	89.1137	102.828	110.473	95.3057	115.799	107.997	107.623	92.7586	100.51	92.6485	99.5524	100.419	99.2101	90.5794	91.613	93.3336	88.5482	87.6602	91.1327	105.055	100.138	103.292
T04A8.6	115.18	79.591	109.972	121.567	86.0282	75.247	86.3888	86.6433	85.0526	71.75	75.3493	78.6417	84.3319	77.0806	77.3606	115.541	116.986	113.012	112.579	109.806	107.531	123.641	122.39	118.67
Y54F10AR.1	120.099	83.6641	114.177	120.823	89.4129	73.8382	87.5255	91.7908	88.9223	75.6255	74.6634	71.2256	83.577	81.9179	85.4973	118.609	117.901	123.786	111.887	112.95	117.694	124.215	113.229	125.026
K07H8.2	98.1244	99.1988	82.7762	108.907	106.37	82.1833	110.128	107.657	101.324	81.8194	84.1763	80.5541	99.9116	96.9707	100.714	102.716	96.8804	94.7765	82.8738	84.1536	81.301	109.389	107.19	110.142
C13B9.3	104.669	82.9092	102.325	108.322	94.7211	88.6006	98.3299	91.4001	94.4333	88.8647	86.7446	90.1925	82.955	82.8108	82.9618	105.327	105.023	103.658	103.316	102.075	101.583	105.562	109.283	110.121
T09A5.10	121.46	68.4986	113.529	128.796	84.5374	78.2075	86.1883	84.1052	83.3187	79.2269	80.7302	74.6652	69.8055	70.0816	65.6087	123.967	118.011	122.403	112.37	114.053	114.165	131.273	127.097	128.018
Y38F1A.10	120.315	78.1226	110.211	128.241	76.4844	72.4264	75.5258	77.308	76.6192	68.7084	74.2985	74.2723	78.8465	79.405	76.1164	121.306	120.885	118.752	107.514	110.342	112.777	130.378	128.101	126.243
T19B10.11	78.5536	110.629	65.4352	92.8544	114.952	108.793	114.328	107.631	122.897	105.868	112.935	107.577	119.321	110.673	101.894	82.8968	75.088	77.6761	64.8938	68.3067	63.105	93.6303	98.5912	86.3418
Y71H2B.3	109.458	82.1013	104.884	114.403	92.8381	85.4551	95.5391	90.4909	92.4842	84.2459	92.2889	79.8307	86.5659	84.188	75.55	105.848	112.596	109.932	104.692	104.696	105.264	116.872	113.097	113.239
F19B6.1	99.0737	94.9948	91.072	104.492	112.86	86.3576	114.064	110.879	113.637	84.7152	88.4516	85.9061	100.904	91.5844	92.4963	100.406	98.3179	98.4969	91.1993	92.5557	89.461	101.864	107.344	104.268
ZK863.4	86.636	106.154	80.0654	92.7835	121.591	98.0532	123.269	118.673	122.831	96.8117	99.1699	98.1781	109.771	103.388	105.304	89.6254	83.9364	86.3463	80.8908	80.8989	78.4066	92.4747	92.1764	93.6992
F37A4.1	81.1347	103.69	80.6017	85.8941	122.862	95.4888	125.082	123.863	119.641	96.5589	97.6994	92.2081	105.816	103.467	101.787	80.8495	82.1673	80.3874	80.1584	82.048	79.5988	88.5168	84.6697	84.4958
F49E11.10	84.3166	157.578	115.979	108.294	62.2543	93.1263	67.7168	58.6232	60.4227	91.8626	99.6638	87.8525	154.537	149.793	168.404	88.1185	82.7922	82.0392	113.967	118.584	115.385	110.911	104.698	109.273
C37A2.4	107.466	93.6853	90.3482	112.041	103.11	80.084	105.806	103.86	99.6629	78.2431	80.5333	81.4757	95.3138	90.5152	95.2269	108.013	107.619	106.766	91.3886	92.496	87.16	115.08	108.978	112.065
C10G11.5	98.3274	74.1176	97.9784	114.534	68.5166	127.935	68.8214	65.6474	71.0811	130.055	126.483	127.267	76.0527	70.5702	75.73	97.684	97.1828	100.115	95.6316	100.667	97.6367	114.714	113.803	115.086
F36D4.5	97.4419	89.9816	103.031	99.0201	102.796	85.2873	104.766	102.775	100.847	84.8135	84.13	86.9183	86.5987	86.8493	96.4966	96.256	98.9355	97.1342	102.352	104.173	102.569	103.262	97.3656	96.4329
C50F7.4	102.333	91.2664	94.533	100.175	117.681	87.1805	120.381	113.382	119.279	83.4251	89.9732	88.1433	97.7598	88.0907	87.9486	103.966	99.8552	103.179	93.26	97.729	92.61	100.79	98.134	101.602
T23D8.3	126.392	71.81	121.47	132.106	74.8517	59.8311	77.8244	71.0279	75.7029	61.0568	57.5603	60.8763	75.2711	74.3598	65.7992	127.17	123.637	128.369	118.654	123.083	122.671	130.499	132.548	133.272
F12F6.5	120.146	79.5776	98.0025	129.168	81.1888	77.106	81.1114	81.3747	81.0804	75.8145	79.5303	75.9733	79.3598	80.5936	78.7794	121.43	118.131	120.876	98.6903	101.937	93.3806	128.572	128.119	130.813
Y71F9AM.5	89.7927	96.9516	91.343	94.8833	101.625	97.4189	107.052	96.3585	101.466	96.2856	100.285	95.6861	97.9743	95.4301	97.4505	90.6624	90.7143	88.0014	90.389	83.8139	99.8261	92.5979	97.7718	94.2803
Y110A7A.8	91.5791	92.0824	88.8661	94.1961	108.17	96.9919	106.777	109.089	108.645	92.9215	97.538	100.516	97.1326	90.6108	88.5038	92.7301	89.8605	92.1466	89.0204	87.883	89.6949	98.0282	92.7887	91.7716
T07A9.14	134.949	68.9147	121.412	146.768	65.031	58.7777	68.7985	62.9326	63.362	53.6881	55.7886	66.8563	71.6033	68.2178	66.9229	134.942	131.88	138.024	114.385	126.951	122.901	147.222	143.503	149.577
Y54E10BR.3	96.4878	91.1848	95.6912	106.219	96.6421	92.5153	99.4011	93.8664	96.6589	91.9599	95.3953	90.1906	97.1576	91.7853	84.6117	98.5993	95.4989	95.3651	99.0059	91.713	96.3546	105.89	107.791	104.977
Y56A3A.20	19.8345	137.84	29.6855	24.2469	158.863	163.159	166.288	160.46	149.841	161.95	161.528	165.999	137.295	141.669	134.557	19.9727	19.5734	19.9573	32.8908	28.3354	27.8302	23.5218	24.002	25.217
B0207.4	93.2901	95.5904	86.6943	100.729	107.7	94.7556	108.974	107.354	106.772	90.7052	96.9665	96.5951	97.3162	97.1729	92.282	95.7407	88.4237	95.7061	84.9559	87.4727	87.6544	100.324	101.697	100.166
Y51H4A.15	124.499	70.2117	122.16	138.032	73.6011	63.322	73.5379	74.0653	73.2001	60.0639	64.9811	64.9208	72.4034	68.076	70.1556	121.246	125.494	126.758	124.236	122.445	119.799	140.728	136.885	136.484
T10B5.6	97.8244	85.3693	95.2683	102.468	97.2576	92.4225	97.6931	95.8746	98.2051	91.6455	95.0177	90.6045	90.2999	83.5538	82.2543	92.4172	97.9029	103.153	95.6884	92.1744	97.942	101.248	101.924	104.233
W09D10.4	111.813	83.1478	105.755	109.042	78.5003	82.798	80.0178	76.4406	79.0424	80.0387	86.2999	82.0555	82.3087	80.1221	87.0126	109.068	114.145	112.227	105.685	104.169	107.411	104.716	108.53	113.88
E04F6.5	95.2186	94.5484	88.1977	96.1802	115.678	87.3008	119.326	113.16	114.549	89.3126	87.772	84.8178	96.9436	94.0456	92.656	94.404	93.698	97.5538	88.4755	88.0647	88.053	93.7152	97.9458	96.8796
F59G1.1	101.459	91.0835	99.3901	114.175	84.5227	82.5754	83.4848	84.0805	86.0028	83.8227	84.3324	79.571	94.124	89.7295	89.3969	103.365	99.9991	101.012	102.545	96.6531	98.9725	116.397	113.183	112.946
F09G8.7	85.0857	103.714	85.6236	95.2105	106.602	102.792	105.942	106.691	107.172	100.501	107.474	100.401	107.915	100.028	103.199	86.2311	86.7992	82.2266	89.2855	78.2927	89.2926	98.7883	92.3996	94.4437
F15E11.12	65.3471	143.976	60.196	129.921	113.744	80.8586	121.583	108.602	111.047	83.1616	77.0247	82.3896	156.253	148.55	127.124	64.437	66.0598	65.5445	57.4831	65.4597	57.6451	129.373	119.762	140.628
F55B12.3	88.7461	96.1677	83.2181	95.9617	110.946	93.3243	113.335	108.531	110.973	94.5793	92.2426	93.1509	96.6917	97.5689	94.2424	90.3477	87.8367	88.0539	83.7945	82.4214	83.4385	95.3036	95.6788	96.9026
F43C1.2	89.5771	98.272	87.6609	88.769	119.118	88.7567	122.176	115.438	119.738	87.524	91.868	86.8781	104.085	93.6752	97.0554	89.698	90.2428	88.7906	83.6141	89.0307	90.3381	90.2813	86.6252	89.4006
F38A5.7	103.492	68.9949	135.841	98.9776	87.2915	95.4972	88.4323	91.0578	82.3845	95.9772	92.5768	97.9376	69.066	71.3858	66.5328	112.294	95.2368	102.945	131.96	142.052	133.51	97.6568	99.396	99.8799
Y48G1BL.3	114.606	79.7597	100.855	143.371	78.5961	72.0024	83.014	77.6374	75.1369	70.4845	75.3055	70.2173	82.9054	79.2936	77.0802	114.412	115.513	113.894	101.328	106.205	95.0315	145.056	140.563	144.494
Y57E12AL.5	86.1676	104.475	80.0513	94.0956	113.386	98.5615	114.698	111.265	114.195	91.3926	96.0224	108.27	106.121	104.328	102.978	82.2211	82.4087	93.8731	77.232	82.124	80.7979	90.8397	94.3832	97.0639
F46C5.8	79.9074	96.6265	92.6514	80.7364	110.29	103.717	116.178	107.601	107.09	103.487	104.726	102.938	96.4633	95.5998	97.8164	79.9427	78.8399	80.9396	93.061	94.0448	90.8483	81.2208	80.1251	80.8634
F27D4.4	83.5371	97.9506	85.4223	75.5803	125.13	91.9037	128.864	124.584	121.942	87.7443	94.1073	93.8594	102.131	95.1361	96.5845	80.1885	83.3874	87.0353	80.5013	88.7424	87.0233	75.9323	73.2991	77.5095
T01B7.5	115.727	75.7232	108.148	126.065	85.2605	70.7163	85.7438	81.0029	89.0349	68.908	71.3561	71.8847	78.7246	76.8903	71.5547	117.301	110.594	119.287	107.035	109.828	107.582	125.491	125.123	127.58
Y48C3A.16	62.3449	111.959	62.664	70.5833	124.397	116.969	138.897	121.853	112.439	117.381	111.557	121.968	121.927	113.665	100.284	59.0965	64.7959	63.1423	64.2126	60.3638	63.4156	70.0106	69.4174	72.3219
Y66D12A.9	115.931	83.0926	110.581	125.97	81.7674	67.3619	83.09	81.6647	80.5476	65.1055	73.01	63.9702	84.8603	85.3387	79.079	113.669	118.624	115.5	114.605	111.54	105.597	126.562	123.892	127.457
C12C8.3	95.3656	96.7983	75.0761	112.942	110.984	89.2143	116.74	108.824	107.387	88.1777	93.3937	86.0713	103.626	100.468	86.3003	97.7192	95.4757	92.902	75.5027	78.5209	71.2047	107.048	114.986	116.792
F20D6.4	81.2943	87.1602	102.875	77.5061	105.856	111.176	109.116	104.109	104.342	114.2	113.856	105.471	88.0386	86.2565	87.1856	79.1798	81.9074	82.7956	100.906	101.879	105.84	78.3026	75.6236	78.5922
K02D10.5	107.325	78.1968	118.55	110.487	79.8454	80.3105	82.1246	76.5784	80.8333	80.2772	80.1711	80.4831	78.8237	74.3656	81.401	105.655	108.871	107.449	115.581	123.393	116.675	111.862	107.395	112.203
F56B3.11	104.842	84.8432	106.591	116.01	94.2264	70.6831	101.369	88.8054	92.5044	70.4224	72.827	68.7998	92.9336	87.0053	74.5908	103.209	108.064	103.252	112.088	102.529	105.157	112.46	114.994	120.574
C08B6.7	104.545	84.9305	97.1756	115.089	95.4058	82.2559	96.8231	93.2176	96.1767	80.6534	83.9635	82.1508	87.122	86.3601	81.3093	106.322	102.059	105.255	99.2343	99.7298	92.5628	116.863	114.389	114.014
H20J04.5	86.3574	106.779	86.2145	83.5182	115.059	90.4418	119.355	111.221	114.601	85.3821	92.0748	93.8685	108.175	106.322	105.839	84.6795	87.1028	87.2899	92.8182	83.2672	82.5582	85.6613	80.4997	84.3935
F59B2.6	121.329	81.3007	94.485	134.209	88.9207	63.3422	89.1369	87.8599	89.7653	58.8097	66.0385	65.1783	87.1835	82.2016	74.5171	123.492	119.405	121.091	99.0115	94.3845	90.059	133.154	134.766	134.708
Y71F9AL.17	109.894	78.3972	98.3225	111.519	93.3497	81.3418	98.0427	92.4161	89.5902	79.5044	83.3973	81.1235	79.7319	79.6631	75.7966	114.099	107.788	107.794	97.5908	97.6027	99.7742	110.826	108.309	115.421
Y71G12B.1	87.8744	96.3566	87.4883	94.9985	108.678	99.6931	114.323	110.224	101.489	97.2321	101.422	100.425	96.5459	98.8177	93.7062	88.6215	87.4742	87.5274	86.2994	88.6781	87.4875	92.2849	96.1436	96.567
C55B7.1	100.764	93.353	87.5585	110.748	111.747	80.2938	121.874	108.911	104.455	76.7602	81.9793	82.1418	98.7683	97.6308	83.66	103.244	99.464	99.5828	87.528	87.3787	87.7687	110.636	113.188	108.42
Y44E3A.3	96.0404	93.0355	88.8094	93.5503	94.8931	86.6695	96.9207	91.6152	96.1435	84.376	86.7691	88.8635	100.224	89.4792	89.4033	97.8751	96.3688	93.8772	89.4578	86.9739	89.9965	88.9553	93.7444	97.9512
Y113G7A.3	102.514	83.4774	96.8177	104.62	93.6941	86.1252	96.2876	95.7751	89.0197	85.0065	88.7125	84.6566	82.3753	83.2484	84.8084	101.541	104.127	101.875	97.4707	95.4106	97.5717	103.813	103.407	106.639
F45F2.11	102.407	94.3301	90.4155	110.255	101.257	81.8611	102.256	97.6224	103.892	78.8516	83.7104	83.0212	97.9217	90.9844	94.0842	100.766	102.328	104.126	91.4356	90.953	88.8581	113.552	106.282	110.931
F21C3.3	87.3575	103.868	85.8437	81.7633	110.862	96.5396	110.574	110.329	111.682	91.2078	99.8158	98.5952	107.319	102.488	101.798	84.1412	89.226	88.7052	84.7005	88.0362	84.7945	88.7296	73.373	83.1875
ZK637.5	103.682	82.4314	105.045	107.004	88.3637	77.8971	89.9055	85.4244	89.7611	79.0678	73.5736	81.0499	83.3687	80.1068	83.8188	100.77	101.988	108.287	105.072	103.764	106.299	105.386	105.107	110.518
C35D10.6	104.934	83.5878	102.21	113.748	87.3243	81.2719	82.7934	87.4032	91.7764	78.4821	81.632	83.7014	87.5407	76.7956	86.4272	106.412	102.127	106.262	98.4378	105.384	102.81	113.763	111.214	116.267
F21D5.7	90.2286	89.3166	101.448	86.8715	107.405	89.521	106.701	108.719	106.794	91.0164	87.6354	89.9113	92.3874	86.3158	89.2466	89.6861	88.7888	92.2109	98.9021	101.735	103.708	88.4696	85.3127	86.8321
Y110A7A.17	101.518	84.6035	98.7029	106.717	91.2681	84.1116	90.1438	91.1351	92.5255	85.0893	85.3746	81.8711	84.9344	85.1468	83.7293	101.85	100.408	102.297	96.49	101.172	98.4465	109.936	104.726	105.49
C44B7.12	95.5137	95.2139	85.9658	97.3364	110.471	80.2979	113.401	107.226	110.786	80.1177	81.4791	79.2968	97.3873	89.6319	98.6224	94.9102	94.3846	97.2465	83.5028	87.8788	86.5158	97.2479	94.4831	100.278
C50F4.5	73.42	66.7071	107.266	73.4332	56.5053	130.93	56.9252	61.5063	51.0844	133.017	135.483	124.29	62.6985	71.7656	65.6573	69.5291	79.7843	70.9466	110.296	105.266	106.235	75.0052	72.7663	72.5281
T19B4.5	93.8636	91.8237	89.9698	103.534	101.199	85.5104	102.228	103.534	97.8365	82.9208	87.5683	86.042	93.2586	90.343	91.8695	97.2055	94.8806	89.5049	91.8386	87.9638	90.1071	106.335	101.22	103.045
T27E4.4	79.3998	100.151	82.2051	84.4104	89.1916	99.8123	100.123	87.2235	80.2279	98.2344	94.1488	107.054	103.774	97.2106	99.4683	86.7946	77.9589	73.446	83.503	80.6309	82.4813	84.0224	92.6547	76.554
Y25C1A.5	98.9081	85.4319	99.1246	105.225	95.5388	83.6499	101.949	92.905	91.7627	82.6241	84.6163	83.7093	84.7819	87.1851	84.3286	97.8874	100.997	97.8398	99.7361	98.8513	98.7864	103.597	105.978	106.101
ZK945.3	123.675	65.8222	126.414	130.634	65.8163	59.6336	63.447	66.1478	67.854	60.6877	59.7767	58.4364	65.9348	67.6446	63.887	123.845	120.998	126.181	125.767	131.41	122.065	126.595	131.481	133.825
C12D8.1	57.0502	117.992	61.7059	69.3664	125.012	105.432	126.44	128.508	120.088	99.6824	109.3	107.314	122.759	122.358	108.858	59.3187	56.9435	54.8884	62.031	61.2653	61.8213	68.5749	71.309	68.2152
Y73B6BL.33	86.6133	94.6375	87.7217	97.7373	102.448	87.2464	105.289	100.952	101.103	85.2804	88.012	88.4467	96.6095	95.5742	91.729	87.8153	86.6553	85.3694	90.8408	86.9637	85.3607	99.216	97.5646	96.4314
R166.5	94.9122	86.6081	85.917	99.9263	82.9988	92.1939	86.0454	84.3782	78.5728	94.5801	95.7598	86.2417	89.6244	94.7218	75.478	97.7225	94.9969	92.0171	87.8144	87.844	82.0925	94.2967	103.788	101.694
Y73B6BL.23	92.7619	92.7454	84.3597	100.044	108.554	91.7654	113.604	104.517	107.542	89.2002	92.2746	93.8212	90.9177	91.0439	96.2747	95.6299	89.881	92.7748	82.1356	86.9481	83.9953	100.566	98.5634	101.002
C36E8.1	106.068	84.1101	113.61	105.012	87.8713	73.7964	87.2398	85.5623	90.8119	72.2557	75.2265	73.907	85.4504	81.3788	85.5011	104.622	106.219	107.364	107.344	118.75	114.736	103.559	103.844	107.633
ZK1055.1	128.727	64.4965	114.833	136.945	76.9763	65.7679	79.3883	75.3799	76.1606	63.8927	66.7654	66.6455	66.3495	68.822	58.318	129.458	127.508	129.214	110.925	119.93	113.645	138.943	133.879	138.014
R02E12.6	119.207	36.1011	139.692	142.512	40.2942	71.7944	38.2911	41.9968	40.5948	73.4682	74.2193	67.6956	36.2836	38.1381	33.8816	121.85	114.99	120.781	140.138	140.559	138.378	139.108	144.641	143.788
F31C3.4	90.0966	100.082	84.6971	97.8532	108.342	91.5809	109.663	103.896	111.466	86.9178	95.2654	92.5595	103.964	102.537	93.7468	89.7157	87.9687	92.6055	83.6497	83.8909	86.5506	99.3452	99.0683	95.1462
C46A5.9	83.5805	99.5745	77.6956	86.3104	115.497	98.5079	116.999	114.644	114.848	98.9757	98.3509	98.197	99.4852	101.525	97.7132	86.887	81.645	82.2095	76.917	79.7773	76.3924	86.2345	84.6707	88.0261
Y38F2AL.3	80.6369	95.9086	73.8584	69.9037	113.969	81.154	113.2	117.388	111.321	81.9921	81.3347	80.1352	95.7717	97.6156	94.3385	82.8703	81.8827	77.1576	73.9684	75.1858	72.421	69.0021	68.494	72.2151
Y48G8AL.14	104.38	73.1845	104.664	109.533	88.2874	86.2149	93.0016	87.3602	84.5003	81.5174	92.1227	85.0045	76.099	69.9885	73.4659	103.591	98.7126	110.836	106.632	99.6621	107.698	108.599	107.07	112.931
F57B9.5	121.171	67.3539	122.633	134.191	66.5134	62.8057	68.2674	66.1536	65.1193	62.1857	63.6333	62.5982	68.5284	67.7348	65.7985	121.961	118.401	123.152	124.815	121.808	121.276	137.193	131.344	134.034
M4.1	119.667	70.6857	104.359	133.864	80.9488	68.9178	86.5867	78.9621	77.2975	68.1302	70.5997	68.0235	73.6322	73.5073	64.9177	123.057	119.067	116.879	104.299	107.954	100.824	132.906	130.045	138.642
Y105E8B.3	109.121	79.6465	104.969	116.867	81.0998	74.7254	86.167	77.5026	79.6298	72.4337	76.8351	74.9076	86.3334	81.0372	71.5687	105.696	109.354	112.313	103.565	104.092	107.25	114.317	120.615	115.67
C08B11.5	104.372	85.0198	98.0195	116.092	86.2332	78.1587	89.6216	91.2308	77.8473	77.0498	74.6038	82.8227	87.1252	86.3982	81.536	105.507	103.662	103.946	98.9859	98.5464	96.5261	117.395	117.871	113.011
K02A11.1	94.3429	86.148	88.8761	98.1922	94.098	86.183	94.3295	94.9575	93.0069	85.9023	82.6304	90.0163	88.4505	82.8203	87.1733	96.5396	92.9936	93.4955	85.1296	92.933	88.5658	97.6889	97.6047	99.2829
T23E7.6	87.8093	79.5186	206.73	89.6961	41.4604	53.4245	44.509	40.1498	39.7223	60.0607	53.0405	47.1723	80.4653	77.379	80.7114	87.8376	97.4204	78.1699	198.303	190.074	231.811	84.331	90.4777	94.2797
F20C5.3	72.2191	114.24	63.8515	81.5571	127.358	98.5414	125.784	124.515	131.776	99.0758	101.771	94.7775	127.225	107.571	107.925	69.0828	71.8455	75.729	62.5907	64.2903	64.6735	82.1845	82.6131	79.8736
Y54H5A.3	86.7964	95.0477	83.8934	91.5811	103.275	94.756	101.199	104.099	104.528	93.0195	95.8012	95.4473	100.808	91.3742	92.9605	86.7444	85.6696	87.9752	83.0133	84.555	84.1118	91.6265	89.6412	93.4756
T20G5.11	58.6591	110.158	67.1144	61.9899	134.661	115.08	131.842	134.47	137.669	114.269	117.961	113.011	109.731	104.794	115.949	57.1892	58.3031	60.4849	64.8763	68.9073	67.5596	64.1416	61.9364	59.8917
R05D3.7	114.778	67.2184	116.466	116.877	71.5613	75.6848	74.8332	68.8059	71.0447	76.2549	74.7595	76.0399	70.7069	68.0367	62.9115	118.288	113.677	112.368	117.451	115.517	116.43	117.232	115.588	117.811
B0432.2	71.9193	109.674	78.3723	81.9719	119.862	97.5178	123.477	117.865	118.243	95.1639	97.8687	99.5208	116.526	108.168	104.329	71.4322	71.8413	72.4844	77.4613	79.6716	77.984	79.4394	85.3711	81.1052
Y14H12B.2	113.367	80.0278	99.799	123.249	90.2741	70.3944	94.5266	91.9776	84.318	65.8616	76.5393	68.7823	81.3013	79.0825	79.6997	116.301	112.68	111.12	97.9722	100.625	100.8	122.547	120.65	126.549
ZK381.1	97.7213	90.4152	92.749	103.294	95.2493	80.9575	97.4173	92.4866	95.8439	79.8358	84.3596	78.677	90.257	88.5799	92.4087	92.9736	97.3917	102.798	94.5035	92.0339	91.7097	102.854	103.16	103.869
Y104H12BR.1	96.8018	93.273	83.0253	99.6752	107.695	85.5312	109.713	107.8	105.571	84.417	84.1774	87.9991	103.225	85.259	91.3353	101.314	93.6362	95.4548	82.6854	82.5931	83.7973	98.3084	94.838	105.879
R12C12.2	94.2211	87.7251	96.0021	95.713	98.4361	84.2667	103.401	95.3649	96.5427	81.9856	87.4084	83.4062	90.4376	86.6002	86.1375	90.8234	97.2968	94.5432	92.7363	99.1416	96.1285	93.6406	98.232	95.2664
K04G2.2	98.677	90.9788	87.5031	99.7319	104.2	76.4408	105.237	104.385	102.978	73.7986	76.2759	79.2479	92.8607	85.3592	94.7165	98.7535	96.964	100.313	87.8471	85.5403	89.1219	100.111	99.041	100.043
T04D1.3	99.7463	85.5194	95.0962	102.098	95.647	80.0181	99.9475	93.5028	93.4906	79.8861	81.7841	78.3842	85.1355	84.8043	86.6183	99.0472	100.6	99.5916	94.3458	91.6012	99.3417	99.515	103.49	103.288
Y110A2AL.13	86.8713	93.9995	85.9655	93.3279	115.279	80.9574	117.852	111.662	116.322	84.7127	78.9188	79.2408	102.231	96.1035	83.6639	95.424	84.7411	80.4488	87.4352	84.6488	85.8126	93.0806	97.3831	89.5199
F56C9.7	96.0961	79.0538	62.7934	79.4742	79.4011	143.535	84.3667	78.5899	75.2468	145.538	146.127	138.94	87.3046	81.7987	68.058	97.874	89.7917	100.623	62.5437	62.204	63.6326	84.5612	76.5227	77.3388
B0035.11	88.1243	88.5886	85.7195	97.0017	98.6514	89.7165	103.883	94.9912	97.0795	89.3439	89.4509	90.3547	90.9138	90.3054	84.5464	88.9194	87.9934	87.4603	85.1814	85.5477	86.4293	97.2077	98.1296	95.6679
F52E1.13	83.6234	86.4121	82.9656	82.9045	104.201	111.036	103.561	103.472	105.57	113.552	110.373	109.182	87.4782	85.6087	86.1495	85.2766	81.3588	84.2349	83.1604	81.5104	84.2261	81.705	81.1362	85.8723
Y6D11A.2	101.162	80.378	99.0954	101.21	90.7133	80.4848	91.3022	90.0025	90.835	79.1182	83.3508	78.9855	82.5839	80.1991	78.3512	104.323	97.5133	101.651	100.248	98.3116	98.7266	105.374	95.3617	102.893
C32F10.5	106.564	82.1722	95.8859	111.719	93.7746	77.4725	98.1763	89.9968	93.1505	72.9571	77.938	81.5224	86.5342	84.6201	75.3622	106.178	103.668	109.846	93.558	98.3663	95.7336	113.219	108.896	113.042
F52B5.2	69.4403	111.433	67.1322	66.7653	134.177	96.1027	135.036	132.542	134.955	92.7025	98.7073	96.8984	114.166	105.579	114.555	66.9441	70.4794	70.8972	65.351	65.9564	70.0891	72.6295	63.9773	63.6889
C13F10.7	115.956	73.0768	102.272	119.177	79.8291	74.1278	81.2438	77.8935	80.3499	66.966	73.4508	81.9667	81.4404	72.6248	65.1652	106.489	115.68	125.699	97.1598	110.659	98.9964	121.157	113.903	122.471
F11E6.5	80.1799	111.81	50.608	108.719	102.633	79.7868	104.629	104.976	98.2957	81.8758	77.4869	79.9976	115.187	107.583	112.659	81.175	80.6278	78.7371	49.2259	52.3914	50.2066	111.405	102.177	112.576
F46G10.1	95.6447	59.6015	81.6523	75.2717	53.9848	156.941	54.6912	53.3495	53.9137	157.765	158.417	154.64	63.313	59.3117	56.1797	99.39	91.9421	95.6019	77.4506	84.4672	83.039	74.8433	77.7342	73.2377
Y55B1AL.2	83.7549	95.8443	76.6915	95.6331	103.669	88.0082	108.01	95.6682	107.327	90.0372	81.8025	92.1847	111.897	91.3323	84.3041	90.8553	79.2438	81.1656	83.2372	70.7646	76.0727	100.793	93.3964	92.71
C30G12.7	134.796	68.0413	116.623	145.326	63.5405	56.5977	64.0007	60.3324	66.2883	56.5315	55.3708	57.8909	72.543	68.7063	62.8748	135.256	134.224	134.909	120.5	114.235	115.134	146.751	143.795	145.433
T09A5.8	93.392	85.6269	86.5547	103.696	99.2632	87.4436	101.15	100.26	96.3794	81.6859	88.0514	92.5934	86.8904	87.7318	82.2585	89.8882	94.2356	96.0521	86.873	87.1977	85.5933	103.068	105.333	102.688
Y71F9AL.16	89.9638	88.999	89.922	89.4414	98.0329	89.0632	105.165	96.1696	92.7641	87.5236	90.798	88.8679	85.5366	86.9719	94.4886	91.3595	89.8676	88.6643	90.356	90.4373	88.9725	90.7381	89.1214	88.4649
F20G4.3	99.2728	84.6999	92.0312	103.649	101.676	84.1936	105.48	99.1196	100.428	81.2733	86.7972	84.5105	89.6425	88.1401	76.3172	99.1865	99.0097	99.6221	91.3292	96.2172	88.5472	100.464	103.623	106.861
T24H10.6	94.7277	82.7768	92.8525	96.7302	97.5577	84.5393	101.577	95.8551	95.2413	87.8148	81.2257	84.5774	78.1213	84.8787	85.3305	99.0681	92.0315	93.0834	96.8458	93.9775	87.7343	93.6303	98.0833	98.4769
F10E9.11	72.7829	98.6971	71.4193	62.3695	127.558	106.453	127.284	124.48	130.91	94.4265	93.5706	131.362	103.473	91.994	100.625	70.5386	69.681	78.129	71.0306	73.093	70.1343	67.6977	58.1972	61.2135
T09F3.2	70.0903	105.239	75.1704	79.5318	116.017	104.426	121.889	113.627	112.536	103.994	108.256	101.026	104.919	105.721	105.077	70.1802	72.1813	67.9095	76.003	74.8	74.7081	80.1837	78.1551	80.2567
C47G2.5	119.854	67.1518	105.165	127.909	76.534	71.3526	78.9163	76.1386	74.5472	71.4726	71.3133	71.2717	69.1467	69.9746	62.334	120.754	120.965	117.844	107.523	106.068	101.904	127.347	126.061	130.317
C17E4.6	103.549	77.5914	98.1426	113.666	84.1737	76.1504	85.6609	84.6684	82.1918	71.6488	73.3676	83.435	78.1619	78.562	76.0502	98.2989	104.716	107.633	94.0247	102.485	97.9175	117.725	109.398	113.875
T21C9.4	64.0137	104.99	61.667	65.9017	131.555	110.944	127.984	125.609	141.074	105.975	107.395	119.462	112.358	99.5185	103.093	65.6357	64.7599	61.6454	63.2696	65.2224	56.5091	65.3508	65.9899	66.3643
T28B8.1	47.0917	86.7743	81.238	50.7981	71.7936	162.022	71.412	73.0583	70.9104	162.421	158.993	164.652	78.7775	90.8919	90.6536	46.5141	49.4074	45.3537	81.513	78.6905	83.5105	50.3645	51.8319	50.1978
ZK1307.8	81.7245	91.6411	77.1526	82.1521	110.222	99.0481	112.588	107.861	110.218	97.7889	98.4234	100.932	92.5281	88.2622	94.133	82.393	78.0374	84.743	76.0092	79.2626	76.1858	84.042	80.1237	82.2907
F56D6.8	37.1065	56.6562	131.066	38.6885	57.1971	237.447	61.369	55.2048	55.0173	244.666	252.222	215.454	67.979	55.5297	46.4597	41.1652	40.2139	29.9405	121.668	116.19	155.34	29.5017	48.8855	37.6785
D1054.14	80.6326	95.0272	82.6447	93.6699	100.252	95.3814	102.34	104.049	94.3671	90.4857	94.2596	101.399	96.1032	98.6961	90.2822	81.9546	77.4412	82.5019	79.8833	86.0425	82.0083	94.9248	96.5756	89.5093
F58F6.4	89.8972	89.2354	85.5	98.3159	104.581	90.9556	110.178	103.097	100.467	89.3764	93.4699	90.0204	95.0099	89.6181	83.0781	92.8227	89.173	87.6959	92.702	79.0742	84.7238	99.3075	97.7446	97.8955
T24F1.2	103.225	83.8627	91.8988	109.357	93.288	72.1202	96.4228	91.3878	92.0534	71.1498	73.2419	71.9689	84.3237	83.8303	83.4342	107.178	101.332	101.166	91.3424	94.3167	90.0373	112.645	113.424	102.001
F15B9.10	108.813	75.3881	103.105	127.987	57.5871	74.3142	59.3424	56.1816	57.2374	71.6827	75.1876	76.0724	75.652	76.2403	74.272	110.634	105.097	110.709	103.349	107.372	98.5935	128.491	131.696	123.773
B0280.3	103.868	82.5119	99.3297	110.426	90.655	77.0658	100.287	83.992	87.6858	77.5422	79.1218	74.5334	84.6555	81.7588	81.1214	104.502	101.247	105.854	100.499	97.9072	99.583	110.461	112.869	107.949
ZK512.4	92.1198	76.1604	88.3737	109.615	91.8472	94.7557	94.8985	94.2469	86.3961	96.5095	95.9131	91.8446	91.3735	78.7723	58.3354	100.688	85.336	90.3352	90.2326	78.9111	95.9774	110.987	113.434	104.425
Y34D9A.11	13.6068	48.5817	76.01	16.5949	50.0315	391.025	48.5553	54.3677	47.1716	396.562	373.246	403.266	50.3037	49.5725	45.869	12.5687	13.31	14.9416	77.131	73.9018	76.9971	16.6763	17.038	16.0704
W09D10.3	107.196	81.2678	103.989	110.453	84.9127	69.6951	88.2826	84.2814	82.1741	68.7214	70.6977	69.6661	84.0469	79.8079	79.9486	104.031	110.032	107.524	105.297	98.5973	108.073	114.556	111.623	105.18
C06G4.2	101.13	80.4634	99.5626	105.528	78.5308	80.1216	77.2457	80.044	78.3028	79.3476	80.858	80.1593	83.944	85.4021	72.0442	101.798	103.601	97.9915	99.0266	100.907	98.7541	103.488	108.42	104.677
K04D7.3	92.5244	86.1836	77.1201	67.9784	122.488	88.1798	125.034	119.31	123.12	90.8637	89.4801	84.1957	89.2306	85.6703	83.6499	86.3955	95.9828	95.1949	75.3828	75.1846	80.7929	65.1104	70.4818	68.3431
F35G12.11	76.0931	98.1121	68.6387	77.6153	132.9	92.3879	144.549	127.573	126.578	92.1622	90.1515	94.85	102.546	98.7735	93.0164	81.1094	76.8521	70.3177	70.4124	67.3166	68.1871	80.3491	72.7339	79.7631
K07C5.6	75.8	95.6959	74.8164	74.2648	118.287	102.243	118.228	115.06	121.571	97.3205	101.138	108.269	100.612	98.5563	87.9192	77.2485	74.3648	75.7866	73.2644	76.6745	74.5102	74.3855	71.5857	76.8232
F30F8.10	85.7895	89.6627	81.3218	101.461	91.6859	85.6753	92.7438	93.992	88.322	80.3679	90.8349	85.8231	87.6363	90.0836	91.2683	85.0651	86.3102	85.9933	76.985	84.4919	82.4884	98.0314	92.8856	113.467
Y48B6A.12	93.7093	95.7933	86.181	105.267	98.4324	76.9347	102.416	100.009	92.8725	75.1765	80.2215	75.406	98.9112	94.5943	93.8745	92.8285	96.9298	91.3695	87.0447	84.9813	86.517	103.299	106.509	105.993
C31H1.8	106.714	83.8998	93.4468	111.538	90.3069	75.0171	92.52	87.6887	90.7121	73.6672	77.3466	74.0373	85.2165	81.5028	84.9801	105.916	105.497	108.73	92.9323	94.0452	93.3628	109.233	111.203	114.178
F54E2.1	64.9911	58.5369	100.371	70.0423	47.2222	221.301	45.8925	47.2074	48.5669	225.33	223.142	215.43	60.7629	55.2477	59.5999	63.7461	63.1538	68.0735	99.9164	101.644	99.5524	72.1091	68.5168	69.5011
K10D2.4	71.6211	104.475	62.6038	75.315	120.118	102.746	124.115	115.982	120.257	104.445	100.856	102.938	118.317	104.441	90.6666	78.6623	68.6468	67.5542	61.1771	62.2568	64.3773	70.4632	78.9093	76.5724
C01G5.2	63.3186	100.546	51.8141	69.5094	144.059	121.567	146.697	142.848	142.633	119.02	124.578	121.102	103.074	102.341	96.2219	65.4245	61.1102	63.4211	51.2625	52.6283	51.5516	69.1313	69.1004	70.2966
F40F8.5	67.2065	49.1356	144.292	52.9054	61.5544	168.098	60.7031	62.5318	61.4282	170.46	173.773	160.06	50.6966	51.1281	45.582	67.5891	65.9703	68.06	145.916	143.69	143.27	54.4466	51.0821	53.1876
C17G10.9	98.3812	86.0723	96.8914	103.133	96.9644	76.2314	97.848	96.7587	96.2865	77.1581	76.5203	75.0158	86.9003	84.9266	86.3901	98.4252	97.021	99.6973	94.4357	100.583	95.6555	101.439	100.402	107.556
F36H1.1	74.8046	92.8212	68.35	71.3141	112.544	106.431	115.596	112.524	109.512	106.663	102.505	110.125	94.9718	90.2324	93.2594	73.5112	74.8697	76.033	64.8826	69.5554	70.612	73.3164	69.2841	71.3418
ZK520.4	96.7205	82.4085	89.3026	100.796	96.2787	80.8717	95.1706	99.0747	94.5908	77.8059	83.7203	81.0891	83.3566	84.7204	79.1486	99.435	96.2181	94.5084	89.426	90.0611	88.4206	101.222	99.9882	101.179
K10B2.4	90.4874	86.9113	80.5959	94.1025	97.0329	88.319	106.414	93.5403	91.1442	93.1388	86.8475	84.9707	88.1445	86.6847	85.9047	98.0649	85.798	87.5992	79.663	80.4566	81.668	96.4518	96.1989	89.6569
C15H9.9	82.7538	82.104	88.0985	82.5266	91.0104	93.837	93.9068	84.9167	94.2076	90.3625	93.7366	97.4118	86.3438	79.8179	80.1505	78.6137	88.3371	81.3106	86.6645	83.4441	94.1869	80.2124	86.0251	81.3423
ZK1058.2	102.097	78.6626	88.6335	100.384	79.7204	81.9741	79.7061	81.0128	78.4422	83.5735	80.5363	81.8126	77.5072	81.979	76.5016	104.288	99.7468	102.258	87.6879	91.3877	86.8248	100.836	98.8659	101.45
D2007.4	84.3883	86.8086	86.2779	95.5495	95.479	90.4186	98.1082	94.1004	94.2285	83.6927	94.992	92.5712	93.3868	85.1555	81.8836	84.6347	84.8244	83.7059	84.0946	87.5687	87.1703	93.6097	96.0539	96.9849
R06A4.4	81.5438	93.2944	69.282	89.2297	112.872	94.3228	113.48	114.581	110.556	97.1446	97.4615	88.3623	95.8009	98.9303	85.1519	81.9242	81.1628	81.5443	70.9134	69.5403	67.3923	87.6366	90.4164	89.6359
C06A6.4	92.3754	85.9467	92.1397	94.3267	102.221	84.1812	104.196	99.6965	102.77	82.698	87.7665	82.0791	90.4676	87.0807	80.292	91.8748	89.933	95.3186	93.731	89.8515	92.8366	94.7746	90.9818	97.2237
Y69H2.14	128.766	89.1791	40.4237	102.393	140.647	59.7663	155.092	135.178	131.673	61.7967	63.7368	53.7653	89.3333	100.166	78.0377	141.295	130.217	114.787	38.9193	39.5888	42.7631	92.8675	108.904	105.408
F46F3.4	99.7201	79.9522	86.0151	108.298	87.1009	79.3223	87.952	86.484	86.8668	78.0403	78.84	81.0866	80.6035	83.5671	75.6861	101.541	97.8143	99.8052	83.7762	87.9371	86.332	103.819	109.359	111.718
T10G3.6	76.8134	93.4244	82.2648	85.4745	103.731	94.0019	111.048	94.0256	106.12	85.9944	89.8541	106.157	104.829	89.7344	85.7102	82.4496	70.9842	77.0064	81.3615	81.848	83.5847	86.9425	85.4322	84.0489
W02B12.10	99.8982	77.9968	90.7577	103.719	90.202	81.6195	93.9948	91.3407	85.2706	80.4949	85.9968	78.3668	83.8605	80.3227	69.8071	102.018	99.8792	97.7977	91.028	93.0079	88.2372	106.768	100.028	104.36
T18H9.2	84.3316	91.8482	55.2997	67.986	112.073	131.252	110.521	114.155	111.542	132.936	135.686	125.133	97.2738	96.6898	81.581	84.6025	82.308	86.0842	55.6363	56.2735	53.9892	68.7641	66.8129	68.3811
Y71G10AR.1	110.224	72.2954	110.612	121.573	65.1117	60.8571	64.9418	62.6004	67.7928	60.7857	59.0922	62.6935	72.9854	68.2193	75.6814	101.956	110.166	118.549	107.36	110.266	114.212	122.621	117.202	124.895
F58B3.5	92.1805	85.2739	100.694	92.7407	103.646	80.4261	108.819	99.5706	102.549	80.3485	83.6363	77.2936	88.2634	84.2906	83.2675	92.5904	92.3466	91.6045	102.521	100.103	99.4578	91.5339	92.4287	94.2595
T07E3.3	96.3969	87.1292	84.3348	106.827	99.0492	81.3439	102.302	97.5628	97.283	81.23	81.2353	81.5665	89.4223	83.4072	88.5581	95.5635	94.0793	99.5477	85.1526	81.6269	86.2248	112.737	105.058	102.688
F37B12.3	85.0167	95.2674	76.6891	94.132	94.5176	81.1476	93.0699	95.1963	95.2868	80.1914	80.3891	82.8623	98.697	96.0006	91.1048	84.5064	84.2731	86.2707	80.7088	75.0907	74.2678	95.2217	90.8558	96.3184
F57B10.5	86.8916	83.0965	88.5954	81.5371	102.943	88.6869	99.1502	103.881	105.799	89.8945	89.9373	86.2289	84.1509	80.0829	85.0556	88.0875	81.7429	90.8445	90.8118	82.8013	92.1732	80.4336	80.9243	83.2535
R06C7.8	97.6506	75.18	87.4769	100.177	95.5978	87.5138	97.0771	96.8562	92.8601	87.7028	88.037	86.8016	76.6166	78.787	70.1363	99.0363	96.0439	97.8715	86.2475	88.2435	87.9396	102.536	98.554	99.4402
Y32F6A.5	92.0044	89.7965	71.7481	109.636	79.2088	103.63	78.7476	76.8596	82.0192	104.955	104.72	101.213	93.2898	88.7976	87.3023	92.69	89.3528	93.9704	72.5518	71.3121	71.3805	110.1	109.858	108.949
F15E6.4	35.5742	87.2413	38.9125	41.2052	191.632	89.0604	200.869	196.08	177.946	97.8838	86.0695	83.2279	110.198	78.3019	73.2244	38.9648	37.2305	30.5272	36.7919	37.9203	42.0252	37.5037	44.9116	41.2003
R74.1	115.023	70.1127	114.493	122.479	73.3842	62.789	75.4027	74.369	70.381	63.3449	63.311	61.7112	73.2332	70.6541	66.4509	117.228	114.3	113.539	113.691	117.086	112.701	119.725	120.674	127.037
C25A1.10	121.276	62.2104	120.287	121.428	66.5515	60.1856	65.7615	66.4361	67.457	60.1196	60.3714	60.0658	61.0382	63.7433	61.8495	120.6	123.705	119.524	120.48	125.283	115.097	119.807	121.485	122.992
T01H8.1	90.9376	93.4703	74.6117	99.6474	104.639	72.4072	109.464	102.655	101.797	71.607	75.6588	69.9558	95.369	93.1124	91.9296	92.5281	88.7453	91.5393	74.927	76.2231	72.685	101.219	98.0434	99.68
E02D9.1	87.9568	82.1412	85.0387	89.4095	104.025	86.1983	106.814	101.704	103.557	83.1762	81.1708	94.248	82.791	83.6703	79.9623	86.6827	87.7294	89.4583	84.5089	85.6767	84.9306	88.2831	88.057	91.8885
T01E8.6	96.1243	83.8289	89.4195	103.983	87.9993	67.5413	91.7152	85.9416	86.3412	65.4325	67.1938	69.9975	84.9021	83.513	83.0715	97.7938	93.6593	96.9199	91.3086	89.8982	87.0516	98.8099	105.958	107.181
C23H3.4	91.3013	82.764	90.4231	99.6386	79.9526	93.3455	80.4398	76.6985	82.7194	92.2171	93.9572	93.862	87.0898	81.9287	79.2735	90.9887	90.8043	92.1107	91.2943	91.6474	88.3276	100.677	99.6152	98.6237
Y61A9LA.8	105.752	74.352	105.028	110.654	75.3286	71.7192	78.8416	75.6017	71.5426	71.0509	71.3459	72.7607	77.3116	75.949	69.7955	108.437	106.337	102.483	103.392	105.839	105.852	110.743	110.506	110.712
Y110A7A.4	63.9946	102.955	59.4341	75.5091	115.969	121.03	116.712	117.496	113.699	120.327	122.957	119.805	99.5298	103.141	106.193	69.3846	62.7465	59.8526	60.5077	56.9626	60.8319	76.8621	71.4932	78.172
W01A8.5	87.4016	85.5792	84.6251	95.2155	102.146	86.2328	102.419	96.1102	107.907	87.3969	85.8414	85.46	89.2485	83.4242	84.0648	89.0266	85.3956	87.7826	85.4233	86.001	82.4508	97.1586	92.782	95.706
K01G5.2	75.062	93.8187	76.881	79.3795	103.916	92.3525	103.672	108.078	99.9984	90.0215	94.4959	92.54	94.0436	94.3195	93.093	74.214	77.012	73.9601	80.0151	74.8063	75.8217	80.8706	79.0099	78.2579
Y42H9B.3	71.5999	97.2482	69.1943	74.2884	115.775	100.219	116.422	113.264	117.641	102.473	98.9054	99.2781	100.623	91.2715	99.8498	69.1217	71.399	74.2791	68.1425	70.9485	68.4919	73.451	73.6208	75.7936
ZC308.4	66.6848	107.626	56.0529	74.9347	126.219	96.559	118.158	125.704	134.795	94.6436	94.497	100.537	108.703	107.639	106.536	66.4599	65.4961	68.0983	54.6666	56.0533	57.4388	78.6642	71.9025	74.2374
F56B3.1	157.783	60.3681	70.0797	97.538	119.526	55.5209	132.662	113.445	112.471	52.7908	60.8314	52.9406	61.5822	66.9617	52.5603	163.845	168.361	141.144	70.5932	72.1525	67.4933	87.5878	101.024	104.002
T22A3.3	72.0289	103.013	62.0775	80.5122	109.288	97.483	109.953	107.403	110.508	93.9325	98.3892	100.127	106.278	96.6512	106.111	74.5033	71.6768	69.9066	61.3343	63.105	61.7932	79.5983	81.2886	80.6496
C05D11.12	82.6268	82.8143	85.8834	85.624	104.617	91.9074	105.081	104.192	104.579	93.9414	92.2006	89.5802	84.9691	84.8008	78.673	84.3582	81.9792	81.543	87.3368	85.6813	84.632	85.3236	83.6167	87.9318
F43G9.10	76.5301	90.0727	81.4792	75.67	107.844	93.367	104.181	108.502	110.849	85.4853	87.9036	106.712	95.4979	96.4904	78.2299	69.3935	77.5518	82.6449	75.3311	86.5382	82.5684	76.6638	71.236	79.1103
Y39G10AR.2	93.5444	88.0377	86.3212	101.449	98.9939	82.4485	105.033	98.2815	93.6673	79.2173	85.2334	82.8948	91.0502	87.2551	85.8079	97.4806	93.5076	89.645	88.7805	84.5207	85.6624	102.37	102.294	99.6839
R04D3.3	57.8238	96.7551	41.9108	67.2715	130.909	105.016	135.573	131.504	125.65	101.208	110.122	103.719	101.875	93.5449	94.8449	60.7062	55.1804	57.5846	43.5733	41.5872	40.5718	67.8104	67.9921	66.0122
F37A4.8	88.3941	82.0387	81.4134	87.4522	108.895	87.5077	107.317	111.54	107.827	89.4596	86.0816	86.9817	84.6889	82.3238	79.1034	87.5055	88.735	88.9418	81.7918	83.2429	79.2056	86.9991	86.293	89.0646
D2030.9	78.052	130.183	80.2369	153.817	51.7425	61.9261	51.288	51.1563	52.7833	58.5888	64.2209	62.9685	131.935	133.324	125.29	80.6681	75.9555	77.5324	82.0341	79.803	78.8734	150.275	155.353	155.822
Y46H3A.6	102.205	78.6405	91.4034	113.422	79.7345	73.428	82.4488	79.3292	77.4255	73.0534	73.5864	73.6442	79.0616	79.5419	77.318	104.505	101.571	100.539	95.1222	90.397	88.6912	111.852	113.829	114.586
B0035.18	82.7531	81.7965	84.4862	94.5041	104.553	92.7843	107.48	100.195	105.984	87.9806	97.5661	92.8061	84.9986	77.4945	82.8966	80.1416	86.4017	81.7161	88.1031	83.8295	81.526	95.4432	97.5618	90.5073
T19B4.3	94.7545	86.2277	83.5019	102.152	99.2681	70.0846	100.701	98.1139	98.9893	67.0268	69.9115	73.3155	89.2038	85.8965	83.5829	95.902	92.293	96.0684	83.8083	81.602	85.0956	97.6732	108.42	100.362
C52E4.6	91.4755	80.2764	93.1912	94.6789	84.2725	79.4921	83.5791	82.4442	86.7942	78.6495	78.3177	81.5091	84.8636	83.7145	72.251	91.638	89.8125	92.9762	91.1771	95.0209	93.3754	93.3819	95.2754	95.3794
C37A2.2	116.758	75.1972	85.6534	121.324	75.5624	64.3569	80.3404	74.377	71.9699	63.8674	66.8442	62.3591	80.8117	80.0943	64.6854	124.584	113.457	112.234	87.0729	87.0928	82.7946	117.249	124.734	121.988
F46F11.6	90.8921	82.2444	94.0406	101.713	86.0312	81.337	85.4233	86.9276	85.7427	79.3446	82.7954	81.871	84.0009	80.395	82.3372	92.065	88.2039	92.4074	93.918	96.3534	91.8505	101.946	103.388	99.8054
T06G6.9	82.6939	90.4988	87.5215	84.9676	110.115	84.1866	114.989	107.422	107.935	81.5816	87.1034	83.8747	95.2269	84.695	91.5746	76.6814	86.4228	84.9773	90.8273	83.2593	88.4781	85.6945	86.9874	82.221
C01G6.5	101.929	76.4635	88.0469	103.145	84.8903	79.3931	87.2282	83.1111	84.3316	79.0516	80.3155	78.8123	78.492	76.4032	74.4952	101.82	101.031	102.934	87.4725	91.7728	84.8954	99.4822	103.037	106.915
F54E12.2	91.1586	82.1113	86.9404	97.2038	98.4452	80.7943	101.649	95.1386	98.5485	79.2744	84.6686	78.44	86.9627	82.4935	76.8779	91.097	89.8671	92.5118	89.8556	87.1991	83.7665	96.9115	95.2829	99.4171
F57B10.11	77.5068	89.6196	85.9678	76.003	102.556	93.7623	98.9301	100.948	107.789	88.8531	98.7469	93.6868	94.2488	85.0029	89.6072	75.7071	76.3559	80.4573	82.5662	88.1195	87.2178	77.1562	73.1617	77.6912
Y73B6BL.30	89.0812	89.7448	87.8454	101.65	87.2545	71.708	88.0125	88.604	85.1471	68.3943	72.0355	74.6942	90.2676	87.6757	91.2911	83.4592	91.316	92.4685	86.5368	83.6809	93.3184	106.832	94.6474	103.471
F49E8.4	82.6549	87.4719	86.6017	97.5462	95.2145	85.5724	101.267	95.7242	88.6528	81.1669	89.7846	85.7656	92.4811	81.7318	88.2028	79.7861	86.0578	82.1207	85.1935	85.1974	89.4142	101.782	101.342	89.5142
C54G10.2	66.3569	96.9175	68.6736	71.1724	118.169	98.323	117.473	118.553	118.48	96.0068	97.7849	101.177	96.0428	98.8113	95.8985	63.1166	65.8613	70.0927	66.0535	70.5855	69.3818	70.8559	70.1235	72.5376
T12D8.10	89.4043	79.3333	82.7314	93.7137	96.9392	88.7505	106.625	91.1421	93.0502	90.7937	93.5875	81.8703	84.795	82.6132	70.5918	89.6514	90.7659	87.7956	88.2094	72.223	87.7617	93.2299	92.7803	95.131
C18E3.2	90.2143	84.8015	84.1153	96.6983	92.3689	83.3237	94.4193	89.104	93.5832	79.6433	84.385	85.9428	87.0831	81.7904	85.5309	92.5888	91.111	86.943	85.8267	81.9022	84.617	99.9191	94.2971	95.8788
F59A3.4	82.0044	92.2618	79.4392	91.1076	100.065	83.6439	104.487	98.3816	97.3259	79.1822	87.2676	84.4818	94.982	87.517	94.2863	80.4442	84.7741	80.7948	84.2851	77.9061	76.1263	90.7316	89.8125	92.7787
Y48A6B.13	110.6	71.424	108.559	110.833	80.3912	63.5281	85.1745	76.7126	79.2866	66.0557	63.3186	61.21	68.9534	74.4006	70.9179	112.556	112.191	107.053	107.752	111.119	106.808	111.376	106.199	114.923
B0001.1	95.7832	70.2046	123.067	99.3326	69.5387	76.5836	68.2093	69.683	70.7238	72.8991	82.3145	74.5371	73.1256	70.6073	66.8808	98.844	96.7697	91.7361	122.905	120.734	125.562	101.672	96.9085	99.4176
ZK484.4	95.9173	76.3802	82.6454	98.0088	85.3763	76.9605	85.3712	87.0817	83.676	75.8818	73.8706	81.129	77.5643	77.0599	74.5164	94.8998	96.3331	96.5189	81.2371	84.4123	82.287	95.7433	99.1854	99.0978
C34D4.4	85.0865	86.1479	81.864	88.649	91.2419	87.8843	92.1134	91.7679	89.8444	81.688	89.0913	92.8738	89.1607	80.2786	89.0043	83.002	85.3956	86.862	79.9838	81.2931	84.3152	92.2085	86.7153	87.0233
W03F9.5	83.4173	88.7259	80.2002	85.2218	95.1095	84.66	93.1218	95.2567	96.9501	85.0096	83.5377	85.4328	88.6385	90.8775	86.6617	82.6518	85.7925	81.8077	82.8724	81.1693	76.5589	88.4826	84.4215	82.7612
K03B4.3	91.5817	80.0143	88.6792	103.117	89.2192	76.4387	91.3828	87.5266	88.7481	74.3222	75.8864	79.1076	81.8111	80.5491	77.6827	93.7097	87.499	93.5366	86.2371	89.5777	90.2227	107.147	99.6297	102.576
T24D1.1	86.3107	91.1128	75.1334	90.6591	107.812	74.6088	110.955	106.533	105.949	73.5338	74.426	75.8666	92.8203	91.1595	89.3585	85.8816	85.3034	87.7469	75.3812	77.4039	72.6151	91.1632	88.9123	91.9017
Y55F3AM.4	82.9111	84.4261	89.1268	91.6928	89.0883	87.9726	94.1596	92.8418	80.2635	84.4538	88.7058	90.7582	87.7448	81.6832	83.8503	84.6025	80.3279	83.8029	90.1818	89.2949	87.9038	93.5906	94.0982	87.3897
F35G12.2	98.8711	76.3441	91.7363	106.737	86.5513	70.6091	89.3578	84.8922	85.4039	71.6439	71.126	69.0575	78.4764	76.9462	73.6097	102.111	95.8432	98.6588	93.3229	91.8341	90.0518	106.456	104.907	108.848
Y65B4A.3	87.7039	77.4477	97.1377	88.8967	74.9421	98.7939	80.7683	72.3384	71.7195	98.7273	99.2747	98.3797	82.3682	78.4913	71.4836	90.7605	88.4634	83.888	91.4937	102.41	97.5091	84.4378	93.5541	88.6982
T04A8.14	91.6801	77.6487	82.5983	94.6842	90.0498	81.3462	92.401	88.6632	89.0851	82.9274	79.8649	81.2462	81.1067	82.2474	69.5919	93.1607	92.0905	89.789	84.028	85.1897	78.5771	93.0669	94.8557	96.13
B0513.2	51.177	105.76	59.4702	51.935	131.547	104.767	131.419	132.202	131.022	98.7829	103.107	112.412	110.828	108.45	98.001	51.4303	50.0619	52.0388	56.4129	59.9831	62.0147	52.3249	48.9306	54.5495
F01F1.9	114.125	64.7076	104.975	111.578	75.0302	73.3589	80.8015	75.7007	68.5884	74.5348	75.871	69.671	68.8835	63.6638	61.5756	116.109	113.533	112.734	107.626	100.835	106.463	109.877	107.687	117.17
H20J04.8	89.6527	83.2541	88.7666	91.8959	93.0668	83.1993	96.075	93.0731	90.0524	81.764	79.2129	88.6209	85.2199	82.1823	82.36	87.3777	96.2372	85.3433	83.4775	88.5616	94.2605	90.6917	89.5888	95.4072
F29G9.3	69.3997	95.9429	77.7395	72.6463	101.028	95.3409	107.734	99.3952	95.9537	96.5293	94.8521	94.6414	92.8765	93.0263	101.926	66.9134	70.4109	70.8749	77.3324	77.0391	78.8471	71.7724	73.9269	72.2397
R53.6	57.4474	106.637	57.5266	63.9409	129.277	101.832	132.583	128.329	126.918	102.965	103.621	98.9096	109.243	105.457	105.21	57.3303	55.4425	59.5694	56.9551	56.6563	58.9685	65.3926	62.0655	64.3645
T12F5.3	147.431	46.878	117.138	154.54	53.0998	44.7204	56.4405	52.7043	50.1546	45.8361	45.1286	43.1965	48.964	47.55	44.12	147.496	148.67	146.127	118.962	116.377	116.075	151.462	154.033	158.126
D1007.16	59.628	104.712	59.1116	67.3254	120.646	99.1559	117.325	119.486	125.125	92.6717	101.318	103.478	105.252	98.817	110.066	58.7605	57.2787	62.8449	58.6396	58.8152	59.8802	69.6853	67.0252	65.2657
F28B3.10	112.111	72.8873	98.7439	113.541	70.7528	65.3998	75.0381	67.1044	70.1159	60.0118	71.1875	65.0001	75.8449	69.533	73.2839	119.141	107.649	109.542	99.6506	95.9993	100.582	111.374	109.813	119.437
ZK856.8	88.0201	76.0585	107.635	95.0315	79.7761	80.7006	84.1298	73.8817	81.3169	77.0188	84.3525	80.7304	73.0326	76.5586	78.5844	86.6579	89.3763	88.026	105.114	109.932	107.858	95.9875	93.9773	95.1296
T20F5.7	105.447	72.2739	101.725	103.996	80.6863	72.0733	81.6785	77.5615	82.8188	69.5297	73.2968	73.3934	73.3974	71.2557	72.1687	108.362	100.647	107.332	100.048	103.581	101.547	102.627	102.835	106.527
M03D4.1	96.3043	76.1386	81.4237	98.6221	90.3394	78.6926	91.9117	89.7704	89.3361	78.161	80.0179	77.8989	78.4009	75.3453	74.6698	98.2766	93.367	97.2693	81.7854	82.0054	80.4804	96.138	98.7432	100.985
F45E4.9	70.4127	97.1715	71.6017	73.0052	109.914	91.1932	109.905	112.878	106.958	92.3591	85.9472	95.2732	102.592	91.6804	97.2423	69.3363	70.6602	71.2414	68.8243	70.1905	75.7904	73.6978	70.1313	75.1864
W02D3.9	81.9865	79.2631	71.9816	84.5222	91.2475	90.1874	90.678	93.6009	89.4638	89.9994	84.2964	96.2665	78.8711	83.0805	75.8377	81.8649	81.9643	82.1303	73.0274	72.9862	69.9312	83.3181	85.27	84.9786
W06H8.5	91.2449	63.6033	98.9593	82.5399	59.3253	77.5759	58.689	58.0281	61.2589	78.3035	71.3129	83.1112	59.7111	65.9414	65.1575	87.7128	92.0222	93.9997	91.7571	102.704	102.417	78.3793	84.3638	84.8765
M7.2	73.4269	91.4376	69.9922	78.8636	114.256	93.5423	113.989	115.014	113.767	94.6139	94.6613	91.3517	94.7699	87.5816	91.9615	71.4666	72.2747	76.5394	70.7663	70.3166	68.8935	79.4394	77.9149	79.2365
F44G4.4	71.509	93.9356	73.8161	81.9965	102.916	88.5333	104.054	103.73	100.965	84.0593	88.2328	93.3078	96.1138	97.507	88.186	74.4226	67.864	72.2403	73.9093	75.5315	72.0074	82.4594	81.3663	82.1639
F38E11.5	86.2052	83.0072	83.873	85.5166	99.4359	83.1662	102.43	98.2463	97.6314	82.8815	84.1772	82.4398	83.3583	86.7198	78.9435	86.9184	85.5744	86.1227	84.235	87.1525	80.2314	84.0886	84.2466	88.2147
ZC434.4	85.6671	81.4511	83.6488	94.4502	84.6825	79.9782	87.2764	82.9449	83.8261	74.8491	77.8007	87.2847	82.7049	82.2497	79.3989	85.7346	84.4041	86.8626	82.6409	82.6913	85.614	95.2951	94.0454	94.01
C15H11.3	91.626	75.6948	89.7283	95.8615	86.5362	83.9265	87.1188	87.0613	85.4285	85.9271	85.0577	80.7948	80.1383	75.5349	71.411	93.1402	90.3806	91.3572	91.2189	90.823	87.143	93.2932	96.4257	97.8654
ZC262.2	77.3333	84.3294	79.9719	78.5165	91.1913	102.694	94.4945	89.7529	89.3264	100.471	95.4942	112.115	86.5357	88.5958	77.8568	76.3183	74.7475	80.9341	81.3478	83.315	75.2529	79.1034	78.044	78.4021
C14B1.4	81.2402	86.5627	78.5753	86.077	91.3385	87.2253	95.6257	91.9171	86.4727	83.863	86.1428	91.6701	90.5382	86.2882	82.8619	81.775	80.5049	81.4408	79.7546	78.1375	77.8339	87.8614	85.0514	85.3181
F49C12.9	75.229	95.0154	79.753	79.7243	102.829	92.8769	104.624	103.398	100.463	92.5168	91.811	94.3029	92.2209	92.6778	100.148	76.1477	73.0566	76.4828	79.5669	77.681	82.011	78.3584	80.1628	80.6517
Y41E3.7	95.7499	81.0936	91.2785	110.535	75.8504	71.4528	80.2066	74.0431	73.3016	70.6366	71.1322	72.5897	80.7042	80.6042	81.9724	97.8658	94.9501	94.4339	90.8042	92.0117	91.0197	112.263	109.152	110.189
T19A6.2	128.997	51.986	122.948	126.996	51.3667	46.0956	52.5366	50.492	51.0716	46.6855	44.7668	46.8344	53.07	52.9586	49.9295	127.895	129.471	129.624	124.567	122.467	121.812	124.435	127.016	129.539
F39B2.1	85.3245	87.6928	72.2562	91.5384	98.3705	80.443	96.0475	103.435	95.6295	81.3934	77.3679	82.5678	88.8456	92.7689	81.4639	89.2289	84.6362	82.1085	72.4137	72.9758	71.3791	93.3586	88.4928	92.7637
Y105E8A.4	48.789	106.606	41.0303	57.5896	71.5527	192.397	79.9466	65.9444	68.7672	188.065	193.746	195.38	116.467	110.062	93.2883	49.11	47.3168	49.94	40.0711	41.3876	41.6322	59.7044	59.2679	53.7966
B0250.5	85.5264	85.233	83.0289	87.3566	110.961	75.9866	120.502	111.496	100.884	72.7476	79.0997	76.1124	89.386	87.1134	79.1995	81.1116	88.2848	87.1827	84.2773	80.2978	84.5115	88.0674	87.1225	86.8799
T05H4.11	77.6735	91.0943	67.7523	77.4207	106.441	84.7253	107.993	105.444	105.885	84.8513	80.5991	88.7254	92.6056	87.8374	92.84	77.5831	76.4347	79.0027	64.9669	70.3	67.9898	74.96	76.4289	80.8731
T25G3.3	110.896	68.5439	110.372	116.808	69.9767	56.0412	70.1303	71.0452	68.7544	57.5402	55.3871	55.1962	70.6551	66.7412	68.2353	113.069	109.758	109.862	108.396	113.99	108.73	115.759	114.27	120.394
C08F8.3	76.9379	85.2294	73.9412	85.1887	103.395	86.1786	106.299	102.355	101.53	83.6021	88.0215	86.9123	89.0269	83.3513	83.31	76.7247	76.0362	78.0527	75.3354	72.5871	73.9012	82.6635	86.718	86.1846
T22D1.10	99.6484	76.4041	94.271	102.894	89.8211	68.7776	87.6523	92.7788	89.0321	69.602	69.1215	67.6095	79.7279	73.293	76.1915	101.393	98.8426	98.7093	93.0702	94.2901	95.4527	100.388	99.5151	108.778
Y106G6H.6	85.256	90.1884	73.5657	99.3122	90.9495	76.7243	95.0247	91.0602	86.7636	71.4706	80.2515	78.4507	93.2698	91.1183	86.1773	86.5164	84.3689	84.8826	76.0766	70.9167	73.7039	100.582	99.5537	97.8014
T02C5.1	75.6133	80.8569	63.4044	67.6444	73.1156	113.434	71.9129	74.0217	73.4124	117.482	113.502	109.319	77.4425	75.9671	89.1613	74.3031	77.0575	75.4792	60.6093	65.8993	63.7047	65.2691	67.3236	70.3405
C01F6.8	87.2643	81.2877	88.7535	94.9976	93.0446	80.2984	93.6311	92.5355	92.9672	81.4456	80.5056	78.9442	84.5716	83.8535	75.4381	88.1924	84.7077	88.8929	92.928	85.0046	88.3278	92.9663	97.9908	94.0357
F33D4.7	67.298	97.4645	65.9806	72.9275	110.622	86.4078	108.41	110.52	112.935	79.5528	90.7777	88.893	100.643	88.3736	103.376	65.927	69.8906	66.0763	62.2174	66.8651	68.8595	73.3826	77.5598	67.8402
C16C2.4	74.3127	89.8897	75.7346	73.1468	104.174	84.0603	99.3409	106.276	106.905	80.6415	82.9905	88.5489	95.8967	84.5255	89.247	72.2112	73.9579	76.7692	75.8677	74.7468	76.5894	79.4804	67.1855	72.7743
C41D11.5	76.8719	94.3752	73.6962	83.4897	105.543	83.8214	107.328	105.923	103.377	83.3231	87.8519	80.2892	99.6254	89.6686	93.8315	74.895	80.1393	75.5814	73.0784	74.4846	73.5255	93.1304	81.0765	76.2623
Y45F10C.4	129.011	52.9068	107.759	97.8161	92.9681	64.8095	94.459	88.5561	95.8892	71.5953	62.498	60.3354	55.1302	49.7344	53.856	127.257	125.467	134.309	109.591	111.69	101.994	96.9041	97.543	99.0011
F41E6.9	82.4424	78.0026	93.4668	79.9793	96.6783	81.6544	93.6601	93.4538	102.921	82.1135	79.8133	83.0363	81.6213	81.1104	71.2759	84.3754	82.9398	80.0119	94.4373	93.8435	92.1197	84.1877	78.5359	77.2145
M106.3	91.7232	80.5906	83.6833	92.2375	92.5143	76.1894	93.2854	93.873	90.3844	75.0271	75.4522	78.0888	82.5689	81.3501	77.853	90.6076	90.2665	94.2953	82.1574	84.2629	84.6296	93.396	91.5933	91.7231
R144.4	98.0788	79.485	94.6349	100.865	78.2726	69.1493	87.054	76.8299	70.934	65.3288	69.2557	72.8634	78.2397	80.66	79.5554	95.3419	98.6237	100.271	93.4456	94.5229	95.9363	100.573	103.164	98.858
C36B1.14	76.1964	93.9443	70.6188	82.5142	99.9845	78.4676	95.876	102.477	101.6	76.8497	75.8115	82.7417	91.4925	87.7942	102.546	70.4164	76.1268	82.0461	68.696	71.006	72.1543	88.5568	78.1199	80.8659
K07A1.6	108.745	49.7803	119.754	112.428	56.1232	56.4162	59.7156	54.9164	53.7376	54.9035	58.251	56.0942	50.518	45.2251	53.5978	120.271	108.126	97.8384	117.951	120.69	120.62	100.066	110.03	127.188
C30F12.4	81.3683	90.8291	76.3752	85.2149	101.811	79.6558	104.613	101.141	99.6791	72.7143	85.1436	81.1094	96.5544	86.9688	88.964	83.0248	83.2923	77.7877	74.9786	78.8644	75.2826	85.1569	84.0075	86.4802
F19B2.5	41.5284	56.7355	87.689	38.5737	90.6835	150.836	87.3467	94.5528	90.1511	147.509	156.956	148.043	54.9068	49.9067	65.3929	39.7486	41.2699	43.5667	87.033	85.9017	90.1324	37.9908	38.028	39.7025
Y71H2B.2	80.8839	84.1706	78.4174	86.607	95.6666	85.9951	97.1648	93.8459	95.9891	83.3284	87.715	86.9418	86.3395	86.9994	79.173	80.0946	80.9537	81.6034	79.9199	77.0834	78.2488	86.9373	86.0973	86.7862
M01F1.3	103.766	67.4919	95.4056	121.593	63.5074	62.6057	66.0831	61.8675	62.5717	62.4498	63.5114	61.8558	68.9811	70.2729	63.2216	100.991	104.972	105.335	99.7675	93.9935	92.4557	119.089	123.86	121.831
T10F2.1	89.1274	82.7491	86.8222	93.2414	105.196	70.6887	111.576	102.367	101.645	71.6548	72.6359	67.7755	85.1343	80.9813	82.1318	90.2968	88.955	88.1304	91.6298	82.8861	85.9507	91.5557	91.3715	96.797
C34G6.7	81.3508	83.9601	82.0941	80.3224	96.7811	90.5206	100.107	92.2884	97.9474	89.3788	90.128	92.0548	83.7757	85.7259	82.3786	83.0584	79.6182	81.3757	80.1334	84.172	81.9768	79.2135	79.3547	82.399
F54D5.14	123.181	56.004	105.905	130.662	66.7049	55.3486	68.4648	66.4418	65.2081	53.7128	55.7194	56.6136	56.772	57.7408	53.4991	123.743	123.233	122.568	106.504	107.591	103.619	131.112	129.421	131.455
ZK792.6	77.1176	83.1359	79.8283	71.2101	91.7884	90.2689	97.2576	87.3513	90.7562	88.2279	84.5865	97.9922	81.838	83.1354	84.4342	73.0717	79.8725	78.4087	76.5741	81.1601	81.7506	68.9166	72.4312	72.2825
K07A1.1	89.823	88.2676	81.0181	98.7424	90.1102	76.8731	89.5426	88.0533	92.7349	70.5399	79.6505	80.4288	91.0838	83.3091	90.41	93.1605	86.5966	89.7119	79.5138	82.3517	81.1888	96.72	97.6822	101.825
B0334.4	66.5684	96.9538	66.502	73.3137	112.519	85.9806	113.196	108.115	116.245	86.5123	84.1885	87.2409	101.477	86.6712	102.713	67.0584	65.305	67.3419	67.6411	63.7359	68.129	72.2806	74.0161	73.6446
F45H11.8	69.2579	100.596	74.3339	80.0054	94.7739	80.7474	99.2532	84.9681	100.1	78.4331	83.1596	80.6493	108.2	101.529	92.0591	71.9944	64.7607	71.0185	73.8026	70.0996	79.0995	84.2178	78.3303	77.4681
F55B11.4	85.8095	56.0596	94.8311	73.4255	53.4367	153.464	53.1669	53.0977	54.0454	152.193	160.021	148.179	59.8756	56.1642	52.1391	86.2321	86.7935	84.4028	96.2778	91.1943	97.021	76.9167	77.8182	65.5415
Y71F9B.7	112.585	66.31	103.237	124.475	66.8151	60.6254	70.3547	64.446	65.6446	59.0547	63.4011	59.4202	68.9023	66.0187	64.0091	113.471	113.741	110.543	104.638	103.366	101.707	126.237	125.409	121.779
F35G12.9	84.8634	84.1213	81.3484	98.2912	90.525	73.0996	93.605	90.1449	87.8251	68.8995	73.48	76.9192	92.4604	85.325	74.5784	87.9875	79.6883	86.9146	82.5228	81.2294	80.2931	98.01	100.286	96.5774
R03E1.2	74.1819	82.967	76.2378	67.2973	97.1517	78.7903	98.4836	97.5216	95.45	83.7163	74.7254	77.9291	78.7914	81.1987	88.9109	74.203	76.6111	71.7317	74.9253	77.0347	76.7535	66.9985	66.3951	68.4984
C17H12.2	89.8913	85.5958	84.9019	91.5261	90.0892	74.6939	94.0542	87.2262	88.9873	72.806	75.2801	75.9956	85.8948	84.6231	86.2695	91.8006	87.7	90.1733	86.2731	84.8143	83.6181	89.7177	91.8571	93.0034
T28D6.6	87.8689	88.1097	84.9125	94.6818	99.6498	74.0247	101.134	100.564	97.251	74.9439	75.4776	71.6527	93.1018	87.1647	84.0625	91.002	88.3992	84.2055	87.0754	82.9345	84.7275	91.037	95.6731	97.3353
C05C10.3	69.8865	93.4743	64.6133	70.9978	127.262	88.1189	130.76	128.663	122.361	87.3163	91.5919	85.4485	99.0436	93.6978	87.6815	71.6302	68.0675	69.9617	64.3212	65.1927	64.3259	71.5868	69.2028	72.2038
T03F1.9	105.198	66.9938	95.4891	109.256	74.3767	71.6374	74.5359	73.8496	74.7447	72.261	72.6216	70.0295	70.7978	67.2747	62.9091	104.729	105.696	105.169	96.932	95.9065	93.6288	109.021	109.084	109.663
Y57G11C.33	106.699	63.8004	99.1935	112.024	66.2149	71.2837	68.7562	65.4917	64.3968	65.4926	73.8152	74.5433	67.7494	62.4688	61.1831	102.468	108.484	109.144	96.7833	98.8407	101.957	111.685	110.885	113.503
K11D12.13	97.3254	71.719	107.077	112.756	90.6701	47.7694	93.21	89.9061	88.8941	46.1308	47.8399	49.3375	79.8125	64.7099	70.6347	100.815	97.0749	94.086	104.242	111.292	105.696	116.434	103.548	118.285
B0240.4	71.7306	97.9389	65.2188	73.9465	114.547	91.3986	120.613	111.124	111.904	90.348	92.3162	91.5315	99.4252	94.5903	99.8013	72.6591	69.0768	73.456	66.8816	65.5558	63.2189	72.2912	74.9511	74.5973
B0511.9	79.245	86.0567	73.0372	94.0777	91.0774	84.3152	91.6758	90.0224	91.5341	84.2639	82.6735	86.0083	92.0818	87.2297	78.8588	78.6925	81.6764	77.3662	70.7478	76.7928	71.5709	96.9812	91.9061	93.3458
K08D9.3	89.6655	85.8221	75.3402	96.0157	91.3859	81.0532	96.2386	89.6503	88.2688	78.9211	83.4488	80.7896	88.2249	85.558	83.6833	88.4273	88.4148	92.1544	76.8086	75.4126	73.7994	95.2293	96.0104	96.8075
R07E4.3	109.889	64.554	82.0603	99.9692	81.8308	62.4779	77.4007	81.749	86.3426	57.5765	62.6114	67.2458	68.6732	63.6108	61.378	103.768	112.198	113.7	79.237	80.7417	86.2022	103.322	100.738	95.8481
K02B9.1	56.7829	99.1321	40.3703	70.6591	121.938	96.2442	123.543	122.208	120.064	94.7281	100.04	93.9649	102.004	98.7616	96.6312	58.7588	57.03	54.5597	40.7295	41.4966	38.8847	70.9226	71.2297	69.8249
T07C4.1	93.3749	79.2639	88.9682	105.75	89.0782	75.4596	96.9287	87.0071	83.2988	73.8388	80.3244	72.2157	82.8476	79.0544	75.8895	93.3521	92.718	94.0547	95.0403	86.6537	85.2104	110.594	106.503	100.153
Y69A2AR.1	88.4243	79.608	81.5588	103.31	83.1246	79.4531	84.8054	84.3968	80.1716	78.7257	82.0326	77.601	79.8829	80.3168	78.6242	90.3084	87.6941	87.2703	84.3676	80.2242	80.0848	104.937	102.44	102.553
CD4.4	81.0776	78.2843	100.654	83.8798	83.7268	84.0878	86.1352	80.5506	84.4948	83.1871	86.7793	82.2972	81.2879	73.6264	79.9388	76.8458	81.4286	84.9585	102.432	96.6122	102.919	85.094	85.107	81.4383
Y92C3B.3	91.2406	75.7938	84.71	93.0144	81.9609	77.3536	85.5768	79.4348	80.8711	76.839	79.8466	75.3753	81.8111	74.0153	71.555	92.5867	93.1256	88.0094	89.8241	82.1889	82.117	94.4207	92.4055	92.2169
Y54E10BR.4	108.212	60.6635	121.324	125.992	55.5174	59.2954	55.738	56.0229	54.7913	57.5726	60.6398	59.6737	63.1348	61.7764	57.0795	110.005	105.723	108.907	120.229	121.662	122.081	123.883	126.265	127.826
C17H12.13	77.3807	92.5437	73.9715	86.4473	99.415	81.4	101.665	96.0747	100.505	78.3767	84.1403	81.6829	97.8319	89.3531	90.4462	80.2784	75.4974	76.3662	75.4215	73.0042	73.4888	87.9099	87.268	84.1642
Y43F4B.5	98.7038	76.203	84.8581	99.385	84.1192	70.3431	85.8768	84.129	82.3516	68.9742	71.3015	70.7536	79.1361	76.8071	72.6657	100.021	98.9315	97.1585	86.7594	83.5417	84.2732	96.9117	98.0489	103.194
R03D7.4	105.389	63.6552	93.9302	115.936	73.4198	68.562	78.3711	75.8065	66.0817	67.3425	68.7102	69.6334	64.4318	66.4291	60.1048	106.66	105.472	104.036	90.4348	95.4867	95.8692	112.219	118.317	117.271
K08E7.1	68.3756	92.51	67.2338	75.5741	108.374	93.9469	109.746	111.231	104.145	92.6728	93.4678	95.7002	93.5396	91.826	92.1643	67.9282	68.7751	68.4234	69.1113	65.5762	67.0138	72.5047	76.392	77.8257
F20D1.3	104.758	55.681	111.232	87.5338	74.2334	69.2007	77.4502	73.7498	71.5002	68.4608	72.1266	67.0146	55.0423	55.5023	56.4984	106.441	108.937	98.8961	110.429	109.186	114.081	85.1185	92.0272	85.4557
F54E7.3	95.797	76.1388	80.388	106.269	81.5701	68.734	84.5475	79.0924	81.0703	68.5607	69.2602	68.3812	75.5695	77.7388	75.1081	94.8967	96.1125	96.3817	80.9058	81.9733	78.285	104.924	106.541	107.341
Y54G2A.6	58.0138	90.0609	57.2341	44.2899	60.5436	189.362	59.7985	60.0668	61.7655	188.905	194.896	184.284	101.142	88.6112	80.4295	59.2372	58.3579	56.4463	55.9123	60.5346	55.2554	46.2572	42.4574	44.155
T26A5.3	84.2926	82.8955	88.8522	89.1702	96.993	82.1727	103.095	94.4912	93.3924	79.0391	85.1486	82.3304	89.3254	82.6058	76.7553	83.0913	83.8984	85.888	90.1409	87.6145	88.8011	90.8549	88.2041	88.4517
F29B9.10	99.9973	68.3647	98.9174	109.595	70.0177	65.9649	75.7545	68.4919	65.8067	65.9617	67.2615	64.6716	68.837	70.8951	65.362	104.2	98.2276	97.5639	100.109	100.224	96.419	114.437	107.128	107.221
B0205.8	68.4768	91.3834	70.2571	64.9391	100.835	103.016	106.992	97.9444	97.568	99.2213	100.606	109.223	100.23	91.3442	82.5758	70.2772	73.0391	62.1142	64.5362	76.5909	69.6444	68.5508	67.4828	58.7837
Y37D8A.13	113.736	62.8589	95.2214	129.209	62.3363	60.3488	63.8215	63.1428	60.0445	61.2332	60.5289	59.2842	59.1938	65.5534	63.8293	115.966	113.408	111.835	97.8344	94.4949	93.3349	129.9	130.864	126.863
T14G10.5	99.0489	69.7529	87.2309	97.4272	82.9646	74.9271	85.0239	82.9916	80.8784	74.2119	76.6118	73.9576	70.9427	69.2903	69.0256	101.292	97.448	98.407	89.2319	86.5544	85.9063	98.095	96.2362	97.9505
C25A1.1	64.568	97.5066	66.0836	58.1208	113.38	101.17	111.979	113.982	114.178	93.966	98.6398	110.904	99.445	89.7187	103.356	60.0041	63.5702	70.1297	60.2549	70.9066	67.0893	58.0875	54.1259	62.1489
C05D2.5	107.525	71.7901	89.909	116.118	72.0516	67.29	75.3077	70.428	70.4192	64.8579	71.0306	65.9813	76.6933	73.0898	65.5872	107.05	107.382	108.143	92.9693	90.2718	86.4858	116.921	117.201	114.233
T11G6.1	101.651	69.6264	102.986	103.756	78.162	67.2658	79.5161	76.8631	78.1068	66.6381	67.328	67.8312	69.9238	71.8509	67.1047	103.266	98.4886	103.198	101.593	102.203	105.161	103.536	101.592	106.139
ZK328.5	102.312	68.3437	90.6214	111.573	79.6528	70.8166	81.065	80.1172	77.7763	70.5394	72.6467	69.2638	70.5321	71.4525	63.0464	104.768	102.045	100.121	92.4554	91.0331	88.3756	109.984	112.055	112.68
ZK1128.8	79.6736	85.3461	74.7065	80.844	101.744	83.8825	105.222	96.0555	103.954	84.5283	89.002	78.1173	90.212	79.6987	86.1277	74.01	79.2374	85.7735	70.9057	74.2898	78.9241	78.991	81.1217	82.4193
C28H8.9	87.3809	72.6566	84.5397	89.3131	83.2693	78.8823	85.6271	84.2088	79.9721	77.7218	76.9688	81.9564	72.5838	69.9161	75.4699	87.1503	87.8919	87.1003	83.6793	85.3502	84.5896	94.0558	85.4095	88.4739
Y71H2AM.19	90.4769	78.2862	86.0678	90.9751	95.3204	68.2957	99.621	92.6888	93.6513	67.0353	67.9959	69.856	80.7184	79.3604	74.78	91.3961	92.1153	87.9193	84.1957	85.5049	88.503	87.7567	91.0502	94.1184
F32H2.3	77.9791	86.2791	71.3313	85.2962	100.407	86.7101	100.604	100.609	100.007	85.5775	87.0387	87.5141	88.3399	87.0552	83.4423	78.8182	77.0839	78.0354	72.7169	73.2808	67.9962	85.7219	85.1854	84.9812
Y23H5A.7	103.939	67.7379	107.703	107.155	71.9611	65.827	74.5753	70.9799	70.3281	64.8977	67.0475	65.5358	69.2529	69.0025	64.9584	102.352	105.913	103.551	105.82	107.909	109.379	106.397	103.543	111.524
C36B1.7	64.3477	104.9	66.7871	64.3747	112.806	89.5503	116.124	105.947	116.348	85.4374	91.3125	91.9011	105.598	95.3496	113.752	63.2978	63.6998	66.0456	64.4006	63.9956	71.9652	66.3514	67.4935	59.2791
Y73F8A.34	88.4254	83.0263	77.6069	102.686	90.595	80.209	93.7535	87.8503	90.1812	78.957	83.7806	77.8894	85.5875	85.3096	78.1817	89.8699	89.2063	86.1999	78.1623	79.4529	75.2054	100.6	105.919	101.54
C34B2.7	87.9631	82.6308	80.2791	88.8774	99.6977	76.9033	103.226	95.9366	99.9302	76.6176	79.4755	74.6169	86.6666	85.1639	76.062	90.195	86.1559	87.5384	81.2352	77.5195	82.0826	88.2517	89.2126	89.168
T12G3.1	91.7846	44.7918	144.169	88.7659	38.2058	99.4134	36.6559	40.9002	37.0612	103.347	97.9909	96.9024	41.9048	46.191	46.2797	90.9549	92.2014	92.1976	146.588	142.712	143.206	84.4889	91.1022	90.7066
K10C8.3	86.3705	72.461	104.277	87.3834	73.3496	86.521	73.3829	73.8548	72.811	86.6235	86.5314	86.408	72.0986	71.9011	73.3833	86.3199	88.5672	84.2243	104.665	102.185	105.982	87.1814	87.6038	87.3651
F32D1.6	72.0343	95.7265	61.3319	85.4268	98.7324	86.2441	106.926	95.0373	94.2339	80.4269	83.9535	94.3518	98.4077	93.1409	95.631	71.6289	73.2241	71.25	64.1844	58.5557	61.2557	88.2353	85.9251	82.12
T19B4.2	76.6765	89.5668	72.4948	78.0929	98.2794	88.066	101.108	96.7043	97.0262	85.3946	89.142	89.6613	91.7911	89.3843	87.5251	74.8705	78.0648	77.0943	72.576	73.9745	70.9339	79.0838	77.0013	78.1937
F23B12.6	85.5374	77.8717	86.1979	88.8213	94.1009	81.5459	94.2169	93.4137	94.6721	83.8537	82.1548	78.6292	82.1879	79.3424	72.0848	89.06	85.6995	81.8526	92.2072	82.7848	83.6015	90.8921	86.5692	89.0025
F30A10.6	86.436	83.7887	78.5722	95.1524	85.3023	75.1861	85.6574	82.1486	88.1009	76.8485	75.9905	72.7194	86.1827	83.685	81.4986	86.9792	86.155	86.1738	78.2015	79.1388	78.3764	94.0113	90.8994	100.546
Y57G11C.3	88.3284	83.6305	88.2683	82.0672	86.029	81.8939	88.0497	87.9812	82.056	83.1698	81.5109	81.0012	82.7019	80.6217	87.5679	85.2899	89.8932	89.8021	84.3794	89.6297	90.7957	84.0052	81.4363	80.7602
W04A8.6	86.0674	83.2312	78.0833	95.937	90.8157	74.0126	90.8463	91.4914	90.1094	73.7162	73.7473	74.5744	85.4092	83.7494	80.5351	85.1041	87.2653	85.8329	79.2521	77.1486	77.8493	93.3701	94.9077	99.5331
Y60A3A.29	173.351	24.8478	156.486	136.183	28.6812	28.0898	30.9873	21.0086	34.0477	24.0984	18.8681	41.3029	25.4996	10.7173	38.3266	151.648	154.606	213.798	137.144	176.722	155.593	157.961	134.639	115.949
F22B5.9	96.8499	76.132	98.4696	99.1728	87.6178	63.1592	85.814	90.3271	86.7122	62.8183	63.5645	63.0947	76.0455	75.5546	76.7959	96.0348	99.1936	95.3213	101.276	97.6665	96.4665	100.434	97.2825	99.8024
Y18D10A.16	79.8901	83.5843	73.086	89.4663	90.068	86.9947	89.3029	92.7813	88.1197	81.0632	86.8706	93.0502	93.9788	83.127	73.6473	84.5393	80.8572	74.2738	77.6896	66.9082	74.6604	92.2466	93.4893	82.6629
T01B7.4	95.0194	72.005	89.763	96.4108	80.7787	79.3752	73.6538	87.1762	81.506	79.4697	80.5154	78.1406	73.1141	72.1826	70.7185	88.306	103.89	92.8625	96.2114	83.6588	89.4189	103.536	92.4136	93.283
ZC434.5	108.804	65.4704	101.572	113.992	76.2345	60.4808	77.196	74.0472	77.4603	62.4604	60.3232	58.6587	66.202	67.0696	63.1396	111.464	106.48	108.468	100.643	105.726	98.3454	112.304	110.695	118.976
F40F9.6	61.5944	94.7635	56.9803	64.506	113.694	97.0402	115.443	114.228	111.412	98.372	95.7523	96.9965	96.4324	97.5228	90.3355	62.2239	61.8957	60.6635	57.0149	58.5776	55.3484	63.7736	64.8763	64.868
Y111B2A.12	134.397	46.5219	120.864	136.137	42.9613	43.913	43.7799	42.7185	42.3855	44.9555	43.3378	43.4459	44.9834	50.0959	44.4865	136.148	133.549	133.496	122.176	117.994	122.422	132.276	137.958	138.178
F20D1.1	76.5745	73.3575	67.2353	66.3079	91.9559	84.9029	94.0065	98.2585	83.6027	80.8909	80.9916	92.8262	73.6118	71.2785	75.1821	73.2755	79.8897	76.5584	65.5734	66.2608	69.8716	64.8233	66.6241	67.4763
D2023.2	69.5217	88.2512	66.9374	82.1417	109.431	99.1259	111.758	110.28	106.255	99.6902	103.138	94.5498	90.2001	89.7018	84.8518	70.7802	71.6971	66.0879	66.2198	67.5118	67.0806	78.8682	82.7547	84.8022
Y51F10.3	79.7594	84.7587	78.4583	84.8119	91.2475	74.6153	96.6469	90.6301	86.4654	71.9719	74.4122	77.4619	87.2718	85.7635	81.241	81.0682	78.8517	79.3585	80.263	76.9218	78.1899	86.2981	82.5684	85.5691
ZK616.4	87.1881	74.3884	78.5537	85.4152	91.425	80.194	92.4674	90.4825	91.3251	79.1137	81.1832	80.2849	74.3103	76.0636	72.7914	89.3707	84.6705	87.5231	78.4316	82.1434	75.0861	86.8895	82.9793	86.3769
F44B9.8	66.5254	90.8754	62.9759	68.101	116.248	86.1146	118.82	115.99	113.934	89.5138	86.2411	82.5889	92.0411	88.2096	92.3754	66.257	63.9106	69.4087	61.7758	62.6043	64.5476	67.7401	70.8502	65.7125
R10E4.2	49.3022	77.5505	52.2502	43.4837	70.1097	124.551	71.8848	71.1783	67.266	127.057	105.196	141.4	67.4381	87.6129	77.6006	49.4039	49.175	49.3276	52.5294	51.9147	52.3065	44.6393	44.4886	41.3232
C13F10.5	72.0627	85.4411	75.5356	79.8774	90.9786	84.7984	95.335	95.0576	82.5432	79.8605	85.4414	89.0934	92.6829	87.6379	76.0026	71.8773	74.2677	70.043	81.7852	71.0195	73.8021	78.5435	83.8084	77.2804
C01A2.5	75.8031	76.0899	88.7783	77.9439	91.228	87.5682	92.8636	92.7347	88.0855	84.2284	88.5633	89.9128	75.4115	73.0752	79.783	73.9866	76.8698	76.5528	88.9784	89.5516	87.8048	81.4988	76.4266	75.9062
K08F8.1	75.3466	92.5323	69.7739	90.2262	84.1485	87.5106	86.6327	83.7159	82.0967	89.5518	87.7745	85.2056	93.2496	94.468	89.8793	77.4747	80.6189	67.9464	67.1627	71.1389	71.0203	82.7783	92.5788	95.3214
T07A5.2	76.4914	85.9023	73.4417	79.0162	92.292	84.5236	94.9975	93.3488	88.5296	84.4865	83.3738	85.7105	90.0447	82.6876	84.9747	80.7044	75.7915	72.9783	75.2188	71.367	73.7393	82.8798	78.0581	76.1106
K10C3.4	74.0991	88.1097	67.9003	82.5017	92.0167	87.9045	95.6032	88.7106	91.7361	90.8857	84.223	88.6048	87.4425	91.9456	84.9408	78.9171	69.6023	73.7781	68.5798	67.7215	67.3995	81.9005	82.2019	83.4029
Y110A7A.6	66.778	95.2603	64.3944	69.2588	110.57	90.5293	114.857	109.445	107.407	89.5907	92.2395	89.7577	95.3177	95.8552	94.608	71.1272	63.8652	65.3416	64.3898	62.1716	66.6219	68.5881	67.9555	71.2326
F11A10.1	102.583	68.4872	85.3161	107.704	78.6912	67.8304	80.4033	80.0174	75.653	67.083	68.3107	68.0976	70.3945	69.5758	65.4912	103.856	101.553	102.339	85.5875	89.5085	80.8524	106.575	106.096	110.442
F54F2.8	77.2281	79.1957	79.1632	82.6604	92.7276	80.6977	89.4042	90.3313	98.4474	78.8924	82.7967	80.4039	81.1634	74.5251	81.8987	77.6139	78.4867	75.5836	78.3722	80.1423	78.975	85.6049	77.0702	85.3061
Y65B4BR.8	66.7422	94.3637	63.5559	72.0872	107.296	91.5885	108.482	102.677	110.729	88.325	89.8957	96.5448	101.671	94.3443	87.0758	66.7325	67.1335	66.3604	61.745	62.2426	66.6802	71.2892	71.4499	73.5224
C06A8.1	97.3904	73.1681	82.8874	103.467	78.6487	79.4618	81.4336	77.3576	77.1548	82.2321	80.5576	75.5956	74.4155	74.5755	70.5134	98.8221	99.4183	93.9309	83.0883	83.8109	81.763	102.453	102.042	105.905
ZC64.2	86.7686	64.5486	76.9345	94.2234	75.4157	79.522	74.3668	76.5455	75.3346	76.567	84.1627	77.8364	65.0829	62.5492	66.0137	87.8705	85.0213	87.4139	79.1892	75.0556	76.5589	102.027	91.8692	88.7739
F26E4.11	96.6439	75.4303	85.7377	102.124	79.9111	70.6815	81.7941	80.6929	77.2464	68.4532	70.3004	73.2911	77.3079	74.0963	74.8868	102.074	94.3635	93.4939	87.062	87.5727	82.5784	101.876	101.478	103.018
T05H4.14	90.6701	75.1692	82.5932	99.7687	81.9146	81.1745	83.7073	80.7056	81.3309	81.7728	82.7807	78.97	75.122	76.9156	73.47	91.7876	90.5913	89.6314	85.2976	81.8271	80.655	96.1602	101.406	101.74
C41G7.1	70.0545	89.0433	71.6936	67.8855	107.353	91.8762	108.403	108.323	105.332	91.2091	84.5665	99.8531	90.9361	88.1252	88.0686	66.2937	69.1517	74.7182	75.4768	67.5101	72.0937	67.8317	66.4707	69.3541
Y34D9A.4	104.79	63.6191	102.081	118.35	64.4346	62.1034	66.977	62.4165	63.9102	59.7493	63.5463	63.0146	66.3017	66.2262	58.3293	102.093	109.847	102.431	105.08	101.489	99.6742	120.315	122.464	112.27
F38E1.9	72.5843	88.6813	66.5251	75.1936	104.011	86.0465	104.999	106.481	100.552	88.6778	86.7517	82.7101	87.1627	87.9769	90.9041	73.1532	73.038	71.5618	71.0409	63.2981	65.2362	75.615	71.8508	78.1152
F22B5.7	111.264	58.9379	102.529	119.423	67.4539	63.4594	68.7689	67.9218	65.671	62.5818	66.3325	61.4638	61.3294	59.8461	55.638	111.678	110.902	111.212	103.643	104.871	99.0742	117.233	121.913	119.121
C39E9.14	97.1976	69.9038	96.4247	98.3001	74.9379	70.7376	77.8067	74.8601	72.1469	70.614	71.4422	70.1568	69.2041	69.6127	70.8947	99.0681	96.9338	95.591	96.1167	95.3893	97.768	98.8493	97.3162	98.7348
ZK593.7	74.9221	85.5369	84.4232	78.1406	91.8268	87.8897	98.1547	87.3249	90.0009	88.1078	88.5818	86.9797	93.2936	86.2292	77.0879	72.8223	78.773	73.1711	81.456	90.0641	81.7496	77.4459	79.6157	77.3603
B0414.5	109.334	70.8789	91.0965	118.546	70.0319	62.4712	71.5119	68.3067	70.2771	59.6687	63.8733	63.8718	72.741	71.2408	68.6549	110.073	108.109	109.821	92.4022	92.507	88.3804	118.733	116.886	120.021
F53C3.13	86.6746	75.6664	87.2877	92.7962	71.9575	78.9769	75.5655	71.9522	68.3548	77.6476	80.3988	78.8844	77.055	78.724	71.2202	89.0184	88.4334	82.5722	88.1949	86.7838	86.8843	91.3915	93.651	93.3462
F41E6.4	106.935	63.4139	97.6035	102.684	68.9838	64.0663	69.7986	67.4582	69.6948	63.5444	62.0145	66.64	66.138	64.6425	59.4613	106.584	106.048	108.173	97.304	99.6202	95.8862	99.9329	104.48	103.639
F55C5.8	89.4601	73.0385	88.575	87.1614	85.0336	76.6051	87.3427	85.5639	82.1943	78.1478	74.0353	77.6321	71.9175	71.7508	75.4471	87.4885	89.8266	91.0654	88.8752	87.4996	89.35	86.7687	85.1092	89.6063
F57B1.2	91.3952	74.9214	77.9051	95.6051	92.1842	70.315	96.6799	85.2008	94.672	69.7513	72.4285	68.7651	77.2733	73.9165	73.5743	92.6011	88.6688	92.9157	78.191	80.106	75.4185	99.1921	93.5765	94.0466
K10D2.6	78.0455	70.3597	85.3288	83.7646	79.9687	83.0038	78.9793	79.0441	81.8828	83.8804	85.2079	79.9231	71.8656	69.4995	69.7139	77.8408	78.0648	78.231	85.0928	86.5096	84.3841	84.719	79.1974	87.3775
F11A10.5	89.612	75.9004	83.4517	99.1086	85.3785	71.5474	87.2424	84.228	84.665	72.2893	71.9718	70.381	76.8173	75.4998	75.384	91.2042	90.9823	86.6494	82.9493	83.5223	83.8836	97.0792	101.102	99.1447
ZK686.4	68.7233	80.828	73.8985	69.9567	96.972	90.721	94.9913	91.4221	104.503	86.8792	86.9468	98.3369	84.3436	78.8933	79.2472	67.0037	67.8125	71.3538	68.8179	78.4796	74.398	69.164	73.0335	67.6726
K02A4.1	61.2351	107.607	51.119	81.415	76.7885	78.7207	79.1015	77.176	74.088	78.2791	80.1879	77.6952	109.065	104.956	108.8	60.4885	62.0523	61.1644	49.8218	51.9132	51.622	82.0554	81.4459	80.7437
F58A4.9	71.0211	86.596	70.6763	76.7265	97.5575	85.7801	96.9897	94.8967	100.786	81.3647	85.2282	90.7473	88.6813	85.0327	86.0738	68.8114	70.5736	73.6783	71.4983	70.607	69.9238	80.3937	73.8954	75.8903
F59E12.11	69.0756	90.7104	73.7228	72.5501	95.5534	92.4986	97.6124	93.4763	95.5714	91.8033	89.0029	96.6897	91.7462	89.2771	91.108	69.6872	70.9832	66.5564	74.7329	73.4553	72.9802	72.1379	72.8128	72.6997
T06D10.2	75.0418	87.2786	70.8637	74.5987	101.743	83.7499	100.941	99.2007	105.087	80.6872	79.3902	91.1725	86.6492	85.915	89.2717	72.016	73.229	79.8805	67.7468	75.3341	69.5102	72.0813	72.6461	79.0686
Y80D3A.1	90.6937	81.9	92.3453	89.9258	89.8384	67.0878	90.7577	87.1297	91.6279	67.6302	69.751	63.8822	79.9599	80.9947	84.7455	89.3033	91.9683	90.8097	94.4068	91.958	90.6712	85.3701	90.5841	93.8232
R09B5.9	110.77	39.9306	152.049	115.41	36.9574	29.5514	41.7583	36.2845	32.8294	33.4897	27.1923	27.9722	36.5306	39.1655	44.0955	125.089	117.927	89.2954	159.97	123.705	172.472	105.432	126.819	113.978
F32G8.6	57.0716	105.966	57.4634	179.179	43.6068	74.3388	43.7055	40.0732	47.0417	77.6863	74.4347	70.8956	111.552	102.964	103.382	57.7663	58.9109	54.5375	57.1242	56.4221	58.8438	174.25	185.776	177.51
F31C3.11	84.2501	143.227	67.1175	106.643	49.2613	84.1271	56.8376	44.2142	46.7322	92.3591	86.3249	73.6973	147.386	225.358	56.9374	84.0686	97.1538	71.528	74.023	78.4274	48.902	80.4294	97.574	141.926
Y87G2A.9	93.921	69.8065	89.265	105.01	70.9594	67.9964	73.5838	72.0459	67.2484	63.776	69.5332	70.6799	77.3195	69.103	62.9971	95.3073	92.3831	94.0724	90.9604	91.5809	85.2535	106.218	104.675	104.136
F13G3.5	81.9117	77.7159	79.9575	84.0024	89.4141	79.9765	92.0466	89.1564	87.0393	76.2543	79.6912	83.9839	84.6733	74.2954	74.179	82.4184	79.5053	83.8115	83.515	78.7783	77.5793	86.7252	82.3935	82.8886
C09G9.2	77.843	82.8409	75.4185	83.2839	97.2325	78.8491	100.435	93.745	97.5177	79.7027	79.4515	77.3931	88.6028	83.042	76.878	79.5919	76.1905	77.7467	77.7761	72.1945	76.2849	82.6631	83.5046	83.6841
M88.1	75.7873	40.7731	136.506	66.4347	32.4026	144.11	32.2961	31.6092	33.3026	144.21	148.178	139.943	43.0837	39.4816	39.754	75.0697	72.329	79.9631	132.904	136.324	140.29	66.9336	64.5891	67.7815
Y97E10AR.6	81.9162	70.6297	98.3718	78.8102	75.9001	76.9144	77.2967	78.6177	71.7859	76.7021	79.3295	74.7114	70.4416	67.2493	74.1982	78.5681	82.9975	84.183	97.5316	100.395	97.1887	78.5161	78.8112	79.1032
B0035.3	68.533	86.5122	68.4591	78.6915	107.661	89.0907	110.716	104.631	107.637	86.9226	93.7065	86.6429	92.7484	89.377	77.4111	69.808	65.2736	70.5174	65.9246	70.8371	68.6157	77.7175	78.4756	79.8815
Y43H11AL.2	83.9162	81.4469	82.0237	87.8691	83.8081	69.1872	78.9092	85.5123	87.0027	66.1748	71.5372	69.8495	81.9154	76.5179	85.9074	82.3761	86.5544	82.8181	79.86	85.0876	81.1233	90.3333	86.4312	86.8429
F25B5.7	59.3722	94.0826	53.4984	65.9292	94.5014	97.0016	96.5075	94.7455	92.2513	96.5673	94.3503	100.087	94.5955	98.0013	89.6512	62.4168	56.6442	59.0557	53.6825	53.4544	53.3582	66.0071	66.5396	65.2408
Y71H2AR.1	76.9827	93.3657	74.6264	78.8392	89.1428	71.8681	89.282	84.8355	93.3109	67.0111	74.8112	73.7821	94.6276	88.9458	96.5238	73.4838	75.0588	82.4054	77.4796	69.6887	76.7107	76.0099	77.7282	82.7795
ZK328.2	93.8592	69.7416	88.8534	99.1788	79.581	72.3622	81.3731	80.5135	76.8563	75.8444	72.296	68.9463	71.0796	74.1672	63.978	97.7073	91.6189	92.2515	91.7794	89.4437	85.3372	97.8351	97.8918	101.809
T03F1.1	102.951	63.8491	94.6512	106.602	74.2658	65.8109	77.3203	72.54	72.937	65.4691	66.7363	65.2273	66.6544	62.2177	62.6751	106.699	101.379	100.774	96.3187	94.5151	93.1197	111.595	103.643	104.568
Y54G11A.2	82.8582	76.7453	80.9092	85.4513	93.8286	72.7757	98.2118	90.9842	92.29	70.9892	74.6626	72.6753	76.0802	76.5801	77.5756	85.0446	80.7744	82.7556	77.4596	80.1941	85.074	84.0762	84.8841	87.3936
R106.5	88.7561	70.4084	94.1751	72.9994	58.8518	65.5665	56.49	57.7319	62.3335	68.5632	55.1197	73.0167	61.9452	63.7581	85.5218	85.2402	87.9877	93.0404	87.5427	102.158	92.8248	72.9458	68.5483	77.5042
R186.7	67.1403	76.7109	66.7555	67.6759	97.2566	94.0922	100.303	94.8393	96.6276	88.4239	90.8292	103.024	75.8689	79.0613	75.2027	65.9066	65.8937	69.6206	63.4759	69.0074	67.7833	67.5167	65.6345	69.8764
K10B2.1	69.9459	86.1894	75.5531	74.0243	95.6128	84.6797	97.2002	94.123	95.515	83.6779	87.8671	82.4941	86.9845	84.7671	86.8166	70.6777	70.271	68.8889	75.3211	74.8287	76.5095	73.4751	76.4955	72.1024
Y111B2A.11	98.3662	65.1694	98.6582	102.99	60.6722	63.9668	62.1676	62.1664	57.6824	66.6825	62.1051	63.1128	55.1715	69.9644	70.3723	97.3862	99.2623	98.45	97.3624	100.601	98.0114	101.786	103.754	103.43
F07F6.4	78.9254	78.6256	72.7346	83.7078	89.8212	78.6969	88.1992	91.8704	89.3939	77.442	79.7535	78.8952	80.4	77.0036	78.473	79.9719	78.9937	77.8105	73.2327	73.717	71.2541	84.6266	82.539	83.9577
R07E5.13	77.8048	94.4319	70.2768	80.9405	119.812	65.7899	125.489	118.16	115.788	66.5266	66.2849	64.5581	100.793	84.9867	97.5159	76.4669	80.8616	76.0858	71.0133	66.93	72.887	82.9497	80.7083	79.1633
Y38A10A.7	80.9142	76.863	75.0498	86.8422	91.2932	82.262	90.9321	92.3318	90.6155	80.0097	83.1169	83.6595	81.0641	78.887	70.638	82.4762	81.366	78.9002	77.2155	68.665	79.2688	87.2248	86.2633	87.0384
B0457.1	104.976	61.9581	92.045	111.851	60.4019	61.0739	61.4638	58.8634	60.8786	61.4744	59.5552	62.192	61.7074	63.763	60.404	111.132	100.942	102.853	92.3672	95.3306	88.4372	111.835	111.376	112.343
F53F1.4	74.096	91.5068	71.7099	50.7391	114.936	19.8054	101.509	130.813	112.486	23.1505	17.677	18.5888	76.2894	93.947	104.284	73.239	81.6423	67.4066	72.6789	65.6793	76.7716	49.8551	55.2634	47.0988
W01G7.4	68.9992	86.7049	64.4948	79.0718	99.6922	87.9667	102.163	101.685	95.2278	85.4606	93.5729	84.8665	88.0598	84.8797	87.1752	69.0839	67.424	70.4899	66.0462	63.8434	63.5948	80.2843	77.7621	79.169
T26C12.1	86.6418	76.7883	78.8803	97.2423	74.4336	67.4608	78.2469	72.7588	72.295	67.2147	70.4121	64.7556	76.0995	77.2553	77.0102	87.6319	86.9067	85.3868	82.0432	78.9063	75.6915	98.4617	97.8511	95.4141
B0547.1	93.87	68.5488	90.1878	96.0491	80.8939	70.8818	85.1339	79.1956	78.3521	71.9543	69.8137	70.8775	66.4742	69.6262	69.5461	97.3484	90.8413	93.4204	90.4141	87.8337	92.3157	97.6087	93.6074	96.9313
K08H10.4	87.686	71.6475	86.7723	86.2213	79.0722	75.3928	79.5176	78.9231	78.776	76.5084	77.1446	72.5253	72.8284	70.0251	72.089	85.5815	88.3002	89.1762	85.3654	89.8295	85.122	84.2595	86.4046	87.9998
Y38F1A.6	23.2475	140.495	14.3998	23.2379	219.62	86.3098	227.513	219.065	212.283	87.2251	89.9825	81.7218	145.397	143.203	132.885	21.9418	24.4859	23.3148	14.6265	14.959	13.6141	23.9448	21.587	24.182
C54H2.5	72.9868	77.4141	62.2789	64.143	104.086	80.9065	105.555	108.464	98.2401	78.1235	79.6623	84.9337	76.3691	76.2678	79.6055	73.0394	73.3447	72.5764	62.2947	61.884	62.658	64.799	62.0655	65.5646
K08E4.6	68.1617	89.5535	66.1539	67.0211	107.488	84.2247	113.011	104.917	104.535	84.4677	87.3547	80.8516	91.7276	82.1435	94.7893	66.5314	71.7974	66.1564	67.5751	66.8982	63.9885	65.9758	65.3172	69.7702
R05H10.5	66.8197	104.11	65.6078	116.042	68.4583	61.4151	66.798	67.6877	70.8891	61.8119	64.4706	57.9628	101.849	105.585	104.896	67.1241	63.3379	69.997	65.3091	64.4175	67.0967	114.577	118.575	114.974
Y41D4B.33	79.4042	85.4474	71.1109	104.714	92.0988	61.8541	80.785	101.203	94.3085	66.5547	60.5945	58.4131	66.5365	90.0255	99.7802	82.717	74.0282	81.4674	69.0504	67.3949	76.8874	101.253	116.745	96.1437
K07C5.1	81.6833	82.1172	84.4384	82.9544	83.9852	75.6936	85.5963	83.5785	82.7809	75.2308	77.3096	74.5403	83.4731	78.4357	84.4429	81.6982	81.171	82.1806	85.166	81.7445	86.4046	81.8079	81.954	85.1012
F47B7.1	73.5768	72.415	78.9645	55.5059	66.0477	70.9074	63.9009	66.7444	67.4979	73.2039	70.8007	68.7176	70.5707	76.3378	70.3366	78.7751	76.9324	65.0228	77.662	73.5493	85.6822	53.0983	58.3451	55.0743
F47G4.7	59.0715	69.2186	34.6797	57.7761	77.474	101.272	80.9601	78.685	72.777	104.426	102.836	96.5546	72.1012	71.5828	63.9717	60.4171	58.0355	58.762	35.8498	34.5057	33.6837	57.7493	57.7828	57.7962
C35D10.1	78.5641	82.776	71.099	80.8967	89.458	75.1881	93.311	89.5759	85.4872	74.6811	74.5732	76.31	88.8703	83.8267	75.6311	83.6809	75.9139	76.0976	72.3553	67.0506	73.891	80.0845	80.8693	81.7364
F25B5.2	89.2698	69.7255	80.8791	91.839	80.4551	74.4097	83.1689	79.3676	78.8288	75.8397	75.3999	71.9894	73.1152	70.3293	65.732	89.8388	89.3149	88.6558	83.4379	80.8871	78.3123	88.9192	92.7793	93.8186
D2024.5	66.9801	88.4088	65.7852	66.2965	101.704	83.9947	108.141	94.1685	102.802	82.4683	83.5647	85.951	90.537	87.9612	86.7282	65.436	71.7564	63.7479	67.7742	64.1901	65.3914	68.0204	65.9854	64.8839
F26A1.1	69.706	86.4283	68.4535	77.8499	96.7273	81.5985	100.085	94.0909	96.0057	80.1694	83.4847	81.1412	91.3157	82.8633	85.106	69.1807	66.6528	73.2845	67.178	67.6039	70.5787	80.8203	77.2774	75.452
F40F8.1	78.7809	80.275	75.6835	86.4956	88.6609	77.4512	87.8847	86.5614	91.5368	77.1093	76.5168	78.7275	84.3664	82.0338	74.4248	77.2793	80.7871	78.2763	76.0085	75.4657	75.5763	85.646	84.6601	89.1807
T05F1.4	77.8176	80.1736	70.2529	80.3322	83.7437	82.4103	91.9914	80.156	79.0836	76.4129	84.049	86.7688	84.8003	84.5335	71.1869	83.4591	74.0232	75.9705	73.3229	70.8789	66.5568	81.1506	80.9673	78.8786
W10C8.2	69.6304	78.2749	64.2987	64.9798	81.3836	90.3491	87.3663	78.4619	78.3227	89.7684	89.3885	91.8904	73.5944	81.8911	79.3392	72.448	65.3141	71.129	64.8656	64.9992	63.0314	64.6343	67.6264	62.6788
Y38E10A.22	86.985	66.4802	93.5774	92.6403	82.0176	85.1251	84.4578	79.9914	81.6037	82.2928	89.8708	83.2115	69.2975	68.1533	61.9898	83.3904	88.8893	88.6753	93.5331	92.8757	94.3235	94.3423	91.4975	92.0811
F55A11.3	75.9147	78.6653	77.6381	82.56	88.7647	80.6038	94.9074	85.838	85.5488	78.6406	81.5689	81.6018	80.1881	76.0143	79.7934	77.4803	75.2326	75.0312	77.428	78.9695	76.5166	83.6033	83.8601	80.2165
W05F2.6	82.4531	79.0647	83.9679	87.8125	82.2746	78.6071	82.5482	83.2711	81.0045	76.9867	82.06	76.7746	82.5815	80.1818	74.4308	80.8969	82.7102	83.7523	80.7635	86.4344	84.7058	86.5395	86.7946	90.1033
K05C4.6	99.42	62.4645	88.09	117.853	62.1813	60.358	64.1346	63.292	59.1174	60.4034	62.302	58.3687	63.4071	66.1073	57.8793	101	96.8547	100.405	91.5394	87.7195	85.0109	116.048	117.834	119.677
F09F7.6	57.45	133.361	57.4754	90.4746	78.1872	63.7006	76.9858	78.5664	79.0094	57.2725	71.0442	62.7852	145.324	130.105	124.653	61.9811	53.478	56.8908	59.0721	54.4528	58.9012	91.908	90.1679	89.348
K08D10.3	72.3294	84.6415	75.2022	74.5852	93.7138	81.5383	100.522	99.189	81.4308	78.0085	85.529	81.0773	86.7306	80.765	86.4287	69.7386	72.5298	74.7197	77.1292	74.3627	74.1147	76.632	71.8638	75.2598
Y74C10AL.2	73.4531	78.7832	78.1994	74.7658	80.1269	92.1852	81.1655	83.7426	75.4725	92.86	90.0168	93.6788	73.7982	82.6573	79.8942	70.6541	73.985	75.7201	79.0549	81.0588	74.4846	78.0253	73.2102	73.062
W02A11.4	91.8983	72.6539	83.9808	95.2823	83.3538	67.3264	85.123	82.4605	82.478	63.7962	70.6366	67.5464	76.474	72.8868	68.601	94.1119	91.039	90.544	84.7334	83.1679	84.041	94.6135	92.9717	98.2616
F35G2.1	81.8435	78.9181	74.0272	92.1999	85.529	74.1353	88.3442	86.0017	82.2411	76.3658	73.4464	72.5938	79.2809	81.192	76.2814	83.3566	80.5532	81.6207	72.6943	76.5945	72.7927	90.6952	92.006	93.8985
K08E4.1	96.7104	65.4046	87.0536	102.094	69.523	65.3465	72.6759	68.6595	67.2336	65.7878	65.1875	65.0641	68.092	65.7844	62.3374	100.458	94.3975	95.2756	88.6491	87.9126	84.599	99.3252	101.261	105.694
Y113G7B.23	75.6209	76.8218	71.9536	77.8854	90.0324	84.2647	91.6462	92.8118	85.6392	85.5415	81.9849	85.2678	72.802	79.7228	77.9407	74.7851	74.3732	77.7045	74.706	70.0681	71.0866	78.3317	78.8758	76.4488
F43D2.1	68.1384	85.0526	71.304	67.8031	98.9871	90.4462	102.785	95.9772	98.1994	87.764	93.8744	89.7002	89.5168	80.0126	85.6284	65.8504	66.3973	72.1675	71.7941	71.8927	70.2251	68.4603	67.9943	66.9546
K04G2.5	56.075	91.6565	58.1871	59.7024	109.716	92.9003	108.235	113.154	107.758	92.188	93.4988	93.0142	90.7269	90.8016	93.4409	54.9909	57.4063	55.8279	58.0238	56.7923	59.7454	60.0688	59.9323	59.106
Y37E3.17	65.941	90.6317	67.0224	68.9979	100.961	81.7252	103.749	101.769	97.3657	81.6191	85.1066	78.4499	94.1575	92.3745	85.3631	65.9517	65.526	66.3453	66.253	66.9065	67.9078	68.152	67.6048	71.237
T20B12.2	87.5227	76.5572	79.7651	92.131	81.7167	71.0646	81.3363	81.8407	81.9733	70.1545	71.7981	71.2411	80.6755	75.2471	73.7491	89.8918	82.8611	89.8153	75.7462	83.5046	80.0443	95.7685	88.5725	92.0518
C01A2.4	87.3383	58.7081	126.028	80.5561	65.9207	77.9113	66.9739	66.7464	64.0419	81.5381	66.9264	85.2694	64.7952	58.8484	52.4808	89.5622	86.7215	85.7311	129.37	117.913	130.801	83.4171	77.8624	80.3888
C39E9.11	64.8229	86.3883	65.0573	66.7233	101.367	90.0753	108.018	95.1729	100.91	88.0069	87.9583	94.2609	90.15	83.3005	85.7142	61.3237	62.2181	70.927	62.8085	66.4875	65.8758	65.7194	66.4316	68.0189
W06E11.5	90.4632	67.929	93.8288	100.739	72.0151	69.287	77.1659	71.4783	67.401	67.3097	71.9019	68.6496	68.0571	66.0461	69.6839	86.1163	91.452	93.8214	93.0036	96.1523	92.3304	103.749	96.3994	102.07
R07E5.3	75.5302	79.3476	74.6777	80.8492	81.6191	81.1211	83.681	80.7494	80.4269	80.631	81.3915	81.341	77.3703	81.5467	79.1259	75.1973	77.2102	74.183	73.1967	75.4826	75.3539	81.9083	81.6767	78.9627
C36A4.5	95.2384	68.7127	87.068	102.397	70.6157	76.5235	74.6624	72.1762	65.0085	73.8969	82.198	73.4757	70.7528	70.5457	64.8397	95.2585	96.653	93.8039	90.3818	87.1355	83.6866	102.644	102.391	102.157
F52A8.5	76.3434	78.7945	67.4912	75.3578	89.7655	75.0739	87.5184	94.4357	87.3424	72.1317	75.6853	77.4046	84.1298	78.2427	74.0109	74.0196	77.7742	77.2365	65.8767	64.5207	72.0763	79.3891	71.0184	75.6658
T27A3.2	85.4293	77.69	80.3581	83.3718	91.8572	68.5194	95.9311	89.9017	89.7388	68.4325	68.8262	68.2996	80.7601	75.4615	76.8483	89.2481	83.1278	83.9121	82.6623	78.458	79.9541	84.2002	79.9322	85.9829
C41C4.6	107.661	65.0946	87.5333	105.987	64.6537	60.027	67.1939	64.0817	62.6856	61.9086	58.3982	59.7743	61.4879	66.7187	67.0772	109.485	107.586	105.911	90.738	87.6611	84.2007	102.972	106.622	108.366
F36A4.7	103.107	62.2495	88.5692	110.029	66.2154	62.6703	67.8751	67.9009	62.8702	63.373	63.3134	61.3245	62.6142	65.8608	58.2734	108.489	103.726	97.1067	88.6826	89.1213	87.9036	108.675	109.531	111.881
T22D1.3	83.0009	78.0474	81.7801	90.6539	84.4082	68.2964	84.4664	83.7587	84.9996	68.3543	69.7247	66.8104	79.9723	78.0457	76.1243	86.8637	79.2816	82.8572	82.2924	81.7125	81.3353	89.9862	90.5965	91.3791
F35G2.2	93.4845	62.2365	89.9145	103.003	67.0165	68.9423	71.4755	65.5335	64.0404	64.1748	73.5708	69.0813	65.2595	62.8029	58.6471	96.1558	94.4208	89.877	94.2529	85.8061	89.6846	109.773	98.1725	101.063
C50B6.3	83.4411	80.6163	76.7538	91.0782	84.1427	64.406	81.8346	85.6118	84.9817	61.9706	62.7255	68.522	83.9447	78.1357	79.7686	81.2131	81.5732	87.537	71.8435	78.5132	79.9047	89.3339	91.9914	91.9094
Y57A10A.31	101.683	63.0233	84.754	114.029	73.2825	63.395	79.1606	70.6869	70.0001	61.2985	68.0578	60.8288	65.4355	65.2386	58.3958	103.157	102.204	99.6879	86.1103	84.3089	83.8427	114.043	112.283	115.762
K03A1.2	97.8185	59.4099	98.8644	86.2003	62.3884	84.6518	65.7108	60.7898	60.6647	82.4029	85.4915	86.0611	61.3481	59.9493	56.9323	93.2691	98.1165	102.07	95.7279	98.3233	102.542	88.5013	83.3631	86.7365
K10B2.5	97.4301	66.3032	88.2402	102.486	77.2344	64.2018	80.284	73.3545	78.0648	63.5973	67.0417	61.9665	68.0683	66.2225	64.6189	99.277	98.4713	94.5419	90.2206	88.4503	86.0497	101.578	101.233	104.649
R07H5.2	82.0002	67.7582	83.0715	79.6966	74.1102	75.9682	71.256	76.5377	74.5368	77.0695	76.8328	74.0024	69.4435	65.9637	67.8674	81.0253	83.8619	81.1134	83.3646	81.2487	84.6013	78.5064	77.8972	82.6861
F53F10.5	99.4066	64.2978	88.851	101.574	72.0476	65.0015	73.7703	71.3169	71.0556	65.902	65.4471	63.6553	66.2814	65.8059	60.8061	100.341	101.69	96.1891	88.6577	90.5017	87.3937	100.917	100.142	103.665
W02F12.6	55.5346	93.9422	56.1046	61.0779	105.755	83.0685	110.817	103.259	103.187	81.3101	80.2394	87.656	103.577	87.4012	90.849	57.9753	52.8503	55.7782	56.4306	55.3459	56.5373	64.2172	64.0741	54.9425
F35H10.5	70.9812	82.246	63.4706	77.3678	86.186	76.3039	90.4617	81.7001	86.3961	79.4784	74.1099	75.3234	89.2485	74.8337	82.6559	75.307	69.433	68.2038	63.8926	62.1962	64.3232	80.0316	75.3981	76.6735
C24B5.2	81.7944	73.0126	77.6715	88.1644	78.7371	75.7813	78.8767	80.3973	76.9373	72.9204	79.2998	75.1238	72.3641	72.8778	73.7958	83.8391	78.7542	82.7897	77.5585	77.6068	77.8491	89.3199	88.2671	86.9063
F18E2.2	87.385	72.643	91.1588	84.4062	90.1191	69.1168	93.1782	86.9617	90.2173	69.6338	70.0162	67.7004	76.0656	72.1401	69.7233	85.7919	89.2511	87.112	92.5556	89.7791	91.1416	85.5364	83.5839	84.0985
Y63D3A.6	73.0802	76.088	68.5226	73.1388	92.0879	81.995	95.6796	92.4662	88.1179	82.31	80.5423	83.1328	75.5826	76.9	75.7812	72.6334	72.6131	73.9941	67.6846	68.3463	69.5369	73.3591	71.1246	74.9327
C34D4.12	65.6906	84.0997	65.4077	67.3593	99.8412	91.1665	105.835	95.1087	98.58	91.5654	92.0736	89.8603	85.8387	84.1185	82.342	65.198	62.9644	68.9094	68.6584	65.8939	61.6709	66.7455	67.6329	67.6994
F31C3.7	63.9561	62.9959	61.8832	39.672	122.184	90.5495	147.658	106.033	112.862	93.7695	101.179	76.7002	68.5731	61.9759	58.4386	56.4258	62.757	72.6855	75.1538	54.2591	56.2368	34.6824	46.7155	37.6183
F47D12.4	64.0219	77.7545	68.218	63.1248	85.3726	87.4048	86.2202	83.2368	86.6608	88.8579	82.1632	91.1933	76.6232	81.2825	75.3577	63.0737	64.1662	64.8258	65.7913	67.5623	71.3003	66.1203	63.096	60.1582
H37A05.1	88.1835	81.4431	76.2281	88.9441	78.793	70.427	80.8817	75.99	79.5074	71.7591	73.2168	66.3052	82.8268	81.5976	79.9049	86.8406	89.7288	87.981	75.0084	77.8839	75.7921	83.538	89.3538	93.9404
M01E5.4	79.0587	81.2422	74.7312	79.8804	85.1688	74.2606	85.7378	84.0585	85.7102	72.9402	75.7968	74.0449	82.3478	78.0375	83.3413	76.3214	76.1172	84.7374	73.5589	74.9245	75.7102	80.7602	77.7786	81.1024
T21B10.5	80.8633	80.5029	71.6344	89.0028	86.6731	68.7846	82.7909	86.3473	90.881	66.7202	69.692	69.9417	81.8545	76.8107	82.8433	79.854	80.355	82.3809	72.8399	74.2506	67.8129	90.5848	89.2326	87.1911
T03F6.5	91.4133	70.6165	90.3329	96.4931	77.2861	61.1076	78.2771	74.1097	79.4715	59.3787	64.105	59.8393	71.3753	69.2172	71.2569	92.5909	91.0091	90.6399	92.2362	90.666	88.0964	91.883	96.2536	101.343
DY3.7	73.8647	83.2795	62.7041	78.3625	98.5351	77.1658	101.793	97.3791	96.4335	75.9316	77.5892	77.9767	83.1952	82.2828	84.3607	74.8097	74.4246	72.3598	62.7701	65.2445	60.0977	77.9057	76.7142	80.4676
T09B4.5	49.7375	75.6763	43.7838	37.7629	71.9838	115.472	72.3751	74.0333	69.5429	115.562	96.8246	134.03	63.2895	82.1156	81.6238	50.0248	48.2115	50.9763	43.6432	43.1275	44.5807	37.9626	36.4697	38.8562
D2096.4	68.1448	87.5851	63.0066	74.1325	104.388	78.8119	107.252	100.73	105.182	76.5051	83.0966	76.8341	91.0974	84.6824	86.9753	68.4523	67.2176	68.7646	63.1731	62.8222	63.0244	73.9037	74.6277	73.8662
F11A10.8	67.3255	88.3031	62.5663	73.3904	98.5968	79.9833	106.517	94.7505	94.5227	80.0273	80.2283	79.6943	86.9709	91.2593	86.6793	69.3087	65.0351	67.6328	63.7865	61.3849	62.5276	71.3543	72.5297	76.2871
F47B10.1	61.5455	81.5499	58.6233	55.6283	104.708	86.4886	103.393	112.661	98.0688	86.9079	87.3145	85.2435	80.802	82.0346	81.8132	61.4074	62.1479	61.0811	60.1121	58.2417	57.516	55.0701	55.1966	56.6184
T19B10.7	78.8266	82.5014	68.994	85.8147	90.2637	74.8035	91.5908	88.1185	91.0817	75.8258	76.4536	72.1312	87.0759	76.8527	83.5756	80.2144	78.9281	77.3373	68.8245	70.5964	67.561	88.9764	83.3037	85.1642
Y54G9A.5	69.9366	88.8105	69.3452	85.1553	94.6482	81.9342	96.2883	95.0271	92.6291	75.0956	86.9065	83.8006	94.0661	88.5889	83.7766	71.5219	70.5127	67.7753	71.9042	67.5065	68.6248	88.0334	85.7587	81.6737
ZK973.3	75.0172	81.0512	68.7299	85.0774	90.6254	79.148	94.2248	89.7379	87.9135	80.1349	82.2672	75.042	82.7836	81.9535	78.4165	73.9354	76.0422	75.0739	71.9983	68.939	65.2525	81.887	86.0553	87.29
[truncated: 44,590 more rows]

## Sheet: EV_CdvsEV_C_DEG
gene_id	EV_Cd1	EV_Cd2	EV_Cd3	EV_C1	EV_C2	EV_C3	log2FoldChange	pvalue	padj	gene_name	gene_chr	gene_start	gene_end	gene_strand	gene_length	gene_biotype	gene_description	tf_family	EV_Cd1_readcount	EV_Cd2_readcount	EV_Cd3_readcount	EV_C1_readcount	EV_C2_readcount	EV_C3_readcount	EV_Cd1_fpkm	EV_Cd2_fpkm	EV_Cd3_fpkm	EV_C1_fpkm	EV_C2_fpkm	EV_C3_fpkm
[truncated: 21,102 more rows]

[truncated: 4 more sheets: EV_ACRvsEV_C_DEG, CCF_CvsEV_C_DEG, CCF_CdvsEV_Cd_DEG, CCF_ACRvsEV_ACR_DEG]
