# Supplementary material for: CCR4‐NOT subunit CCF‐1/CNOT7 promotes transcriptional activation to multiple stress responses in Caenorhabditis elegans
Source: Aging Cell. 2023 Feb 16;22(4):e13795. doi: 10.1111/acel.13795 (PMC10086529; doi:10.1111/acel.13795)
Supplement: Supplementary file 8 — Table S1 [file ACEL-22-e13795-s001.zip › ACEL_13795_Table S4. qPCR primers used in this study.xlsx]

## Sheet: Sheet1
	Gene of interest	Forward primer	Reverse primer
	cdc42	CTTCTGAGTATGTGCCGACAGTCT	GGCTCGCCACCGATCAT
	cdr-1	ATTACTGCTGCGCTGTTTGG	GGGGACAAGTTCGGACAGTT
	cdr-4	GCGCTTCTGACTCGCTTTAC	ATCTCCGATTGCTCCAACAC
	cyp-13A8	TGTCGTGCAAAAATCGGTAA	TCGTCATTGCTTTCACCAAA
	cyp-34A1	CACATCAATGGAGAGCGAGA	TTTTTGAATTTCCGCGTACC
	daf-16	CATCGGCTCTTCCAATTGAT	ATGAATATGCTGCCCTCCAG
	elt-2	AAAGCGGAGACTCTTCCACA	GCCGGTTAGATGACCTTTGA
	elt-3	AACCGAAAACGTCCACTGTC	CGTGTCCATGTCTCTGATGG
	F57B9.3	TCTTTCGACGACATGGAGCT	AACTGCGCTCTTTTGGATGG
	gcs-1	AATCGATTCCTTTGGAGACC	ATGTTTGCCTCGACAATGTT
	gst-12	ATTTCATCTTGCCGGAGTTCC	CAGGCATTTGACCCATTGG
	gst-14	GGAGTTCCGTTTGAGGATGA	CTGGAGTTTTTCCAGCGAAC
	gst-30	GATTCCACAGGCTGATTGGC	GGCGAGCAAGAAAACGAGAA
	gst-33	GCTGGACAAACTCCGGTAGA	TTCTCCTTAGCAGGGTCCAA
	gst-38	TCCAATGCTCGAGGTAGATGGCAA	ACGAGCCTCCGCGTAATAGTCTTT
	gst-4	TCCGTCAATTCACTTCTTCCG	AAGAAATCATCACGGGCTGG
	gst-5	TATGCCGGACAACAATACGA	GAGCCAAGAAACGAGCAATC
	gst-5	TATGCCGGACAACAATACGA	GAGCCAAGAAACGAGCAATC
	hirz-1	CCGACCGAGCATATCAATCT	TCTTCCAAGTTCCGTTCGTT
	hlh-30	CCTCATGATGGACGATCTCA	TCCCAATGAATGTCTGGTGA
	hsf-1	GAAATGTTTTGCCGCATTTT	CCTTGGGACAGTGGAGTCAT
	hsp-16.41	CCGTATTGGAGAAATGCTGATC	GAGAGACATCGAGTTGAACCGA
	hsp-16.49	TGAGTTGTGATCAGCATTTCTC	GGATGAAATCACTGGATCTGTT
	hsp-6	AGAGCCAAGTTCGAGCAGAT	GCGATTTGGGAGGACTTGAC
	hsp-70	TTGGAATCGACTTGGGTACTACGT	GGCCGTAGTCTTGTTCCCTTCG
	nhr-46	CTTTATGGCTTTCGGATGGA	TCGTCGTTGTACGGGATGTA
	nlp-39	GCCATCTTCTTCGGAGTCAT	TCAGGAACGTTGTCAGCTTG
	nrh-49	AGCATTTCGAAGTCCCGATA	TTTTGAATGCAGCAAATCCA
	numr-1	AGACGTCACTGTTTTGGTGGA	CCGAATCCTCCAGTTGGACC
	rpl-2	CTTTCCGCGACCCATACAA	CACGATGTTTCCGATTTGGAT
	skn-1	GGACGTCAACAGCAGACTCA	GAGAGCACGTTGATGACGAA
	sodh-2	TTAATTGGAGGGCATGAAGG	TGGCGGTCTATTCCGTAGTT
