# Supplementary material for: CCR4‐NOT subunit CCF‐1/CNOT7 promotes transcriptional activation to multiple stress responses in Caenorhabditis elegans
Source: Aging Cell. 2023 Feb 16;22(4):e13795. doi: 10.1111/acel.13795 (PMC10086529; doi:10.1111/acel.13795)
Supplement: Supplementary file 8 — Table S1 [file ACEL-22-e13795-s001.zip › Table S3. Lifespan data summary.xlsx]

## Sheet: Fig 2 lifespan +  survival
		Median	Mean	P value	95% mean confidence interval	# of subjects scored	# of			Median	Mean	P value	95% mean confidence interval	# of subjects scored	# of
		Lifespan	Lifespan	vs corresponding EV			censors			Lifespan	Lifespan	vs corresponding EV			censors
		(Days)	(Days)							(Days)	(Days)
	Lifespan (Trial 1)								Cadmium Survival (Trial 1)
	N2 + EV (RNAi)	16	15.46 ± 0.59		14.30 ~ 16.63	71	8		N2 + EV (RNAi)	14	13.86 ± 0.22		13.43 ~ 14.30	106	12
	N2 + ccf-1 (RNAi)	12	11.55 ± 0.42	P<0.001	10.73 ~ 12.37	76	12		N2 + ccf-1 (RNAi)	10	9.85 ± 0.11	P<0.001	9.63 ~ 10.08	142	5
	Lifespan (Trial 2)								Cadmium Survival (Trial 2)
	N2 + EV (RNAi)	18	17.43 ± 0.62		16.22 ~ 18.64	99	6		N2 + EV (RNAi)	14	12.69 ± 0.18		12.33 ~ 13.04	116	14
	N2 + ccf-1 (RNAi)	14	13.57 ± 0.38	P<0.001	12.82 ~ 14.32	118	9		N2 + ccf-1 (RNAi)	9	9.49 ± 0.12	P<0.001	9.26 ~ 9.72	141	3
	Lifespan (Trial 3)								Cadmium Survival (Trial 3)
	N2 + EV (RNAi)	18	17.85 ± 0.56		16.75 ~ 18.94	92	8		N2 + EV (RNAi)	13	12.84 ± 0.21		12.44 ~ 13.25	101	5
	N2 + ccf-1 (RNAi)	14	13.38 ± 0.3	P<0.001	12.78 ~ 13.97	125	5		N2 + ccf-1 (RNAi)	9	9.62 ± 0.15	P<0.001	9.33 ~ 9.92	99	6

## Sheet: Fig 4 survival and lifespan
		Median	Mean	P value	95% mean confidence interval	# of subjects scored	# of
		Lifespan	Lifespan	vs corresponding EV			censors
		(Days)	(Days)
	Acrylamide Survival (Trial 1)
	N2 + EV (RNAi)	9	8.55 ± 0.1		8.35 ~ 8.76	66	17
	N2 + ccf-1 (RNAi)	7	6.19 ± 0.12	P<0.001	5.95 ~ 6.43	65	9
	Acrylamide Survival (Trial 2)
	N2 + EV (RNAi)	8	8.11 ± 0.13		7.85 ~ 8.37	72	4
	N2 + ccf-1 (RNAi)	6	6.2 ± 0.07	P<0.001	6.06 ~ 6.33	142	7
	Acrylamide Survival (Trial 3)
	N2 + EV (RNAi)	8	8.25 ± 0.14		7.98 ~ 8.52	57	8
	N2 + ccf-1 (RNAi)	6	5.96 ± 0.09	P<0.001	5.79 ~ 6.13	88	6
		Median	Mean	P value	95% mean confidence interval	# of subjects scored	# of
		Lifespan	Lifespan	vs corresponding N2 + EV			censors
		(Days)	(Days)	(vs. skn-1(k1023) + EV)
				[vs. N2 + ccf-1(RNAi)]
	Lifespan (Trial 1)
	N2 + EV (RNAi)	18	18.4 ± 0.33		17.75 ~ 19.04	83	4
	N2 + ccf-1 (RNAi)	12	12.16 ± 0.23	P<0.001	11.72 ~ 12.61	61	0
	skn-1(k1023) + EV (RNAi)	22	20.52 ± 0.4	P<0.001	19.73 ~ 21.31	70	2
	skn-1(k1023) + ccf-1 (RNAi)	12	12.49 ± 0.18	P<0.001 (P<0.001) [P=0.52]	12.14 ~ 12.84	61	0
	Lifespan (Trial 2)
	N2 + EV (RNAi)	20	18.56 ± 0.32		17.93 ~ 19.19	88	6
	N2 + ccf-1 (RNAi)	12	12.22 ± 0.24	P<0.001	11.74 ~ 12.70	56	1
	skn-1(k1023) + EV (RNAi)	22	21.09 ± 0.43	P<0.001	20.25 ~ 21.92	74	4
	skn-1(k1023) + ccf-1 (RNAi)	12	12.62 ± 0.16	P<0.001 (P<0.001) [P=0.47]	12.30 ~ 12.93	65	1
	Lifespan (Trial 3)
	N2 + EV (RNAi)	18	16.86 ± 0.22		16.43 ~ 17.28	128	11
	N2 + ccf-1 (RNAi)	12	12.07 ± 0.18	P<0.001	11.72 ~ 12.42	98	5
	skn-1(k1023) + EV (RNAi)	20	19.27 ± 0.28	P<0.001	18.72 ~ 19.83	121	10
	skn-1(k1023) + ccf-1 (RNAi)	12	11.43 ± 0.13	P<0.001 (P<0.001) [P<0.001]	11.16 ~ 11.69	150	5

## Sheet: Figure 5 pal-1 lifespan + survi
	Trial 1	Median	Mean	P value	95% mean confidence interval	# of subjects scored	# of
		Lifespan	Lifespan	vs corresponding EV + (RNAi)			censors
		(Days)	(Days)
	rrf-3(pk1426) + EV (RNAi) + cadmium	16	15.74 ± 0.28		15.20 ~ 16.28	101	5
	rrf-3(pk1426) + pal-1 (RNAi) + cadmium	11	10.58 ± 0.14	P<0.001	10.31 ~ 10.85	120	11
	rrf-3(pk1426) + EV (RNAi) + acrylamide	10	10.11 ± 0.18		9.76 ~ 10.46	137	18
	rrf-3(pk1426) + pal-1 (RNAi) + acrylamide	8	8.48 ± 0.13	P<0.001	8.22 ~ 8.74	119	26
	Trial 2
	rrf-3(pk1426) + EV (RNAi) + cadmium	14	14.71 ± 0.23		14.26 ~ 15.15	125	6
	rrf-3(pk1426) + pal-1 (RNAi) + cadmium	10	9.84 ± 0.15	P<0.001	9.56 ~ 10.13	115	0
	rrf-3(pk1426) + EV (RNAi) + acrylamide	12	11.38 ± 0.17		11.06 ~ 11.71	102	24
	rrf-3(pk1426) + pal-1 (RNAi) + acrylamide	7	7.36 ± 0.11	P<0.001	7.14 ~ 7.58	105	26
	Trial 3
	rrf-3(pk1426) + EV (RNAi) + cadmium	14	13.03 ± 0.19		12.66 ~ 13.39	92	29
	rrf-3(pk1426) + pal-1 (RNAi) + cadmium	12	12.02 ± 0.2	P<0.001	11.63 ~ 12.42	97	31
	rrf-3(pk1426) + EV (RNAi) + acrylamide	11	10.49 ± 0.17		10.17 ~ 10.82	114	24
	rrf-3(pk1426) + pal-1 (RNAi) + acrylamide	8	8.58 ± 0.12	P<0.001	8.35 ~ 8.81	121	27

## Sheet: Figure S2 mutant lifespan
		Median	Mean	P value	95% mean confidence interval	# of subjects scored	# of			Median	Mean	P value	95% mean confidence interval	# of subjects scored	# of
		Lifespan	Lifespan	vs corresponding N2 + EV			censors			Lifespan	Lifespan	vs corresponding N2 + EV			censors
		(Days)	(Days)	(vs. hsf-1(FL) + EV)						(Days)	(Days)	(vs. daf-2(e1037) + EV)
				[vs. N2 + ccf-1(RNAi)]								[vs. N2 + ccf-1(RNAi)]
	Lifespan (Trial 1)								Lifespan (Trial 1)
	N2 + EV (RNAi)	16	16.26 ± 0.26		15.75 ~ 16.77	115	6		N2 + EV (RNAi)	18	18.35 ± 0.25		17.85 ~ 18.84	88	15
	N2 + ccf-1 (RNAi)	12	11.56 ± 0.1	P<0.001	11.37 ~ 11.75	285	3		N2 + ccf-1 (RNAi)	11	10.54 ± 0.13	P<0.001	10.29 ~ 10.80	122	23
	hsf-1(FL) + EV (RNAi)	24	22.04 ± 0.4	P<0.001	21.26 ~ 22.81	103	6		daf-2(e1037) + EV (RNAi)	44	42.88 ± 0.42	P<0.001	42.05 ~ 43.71	108	15
	hsf-1(FL) + ccf-1 (RNAi)	14	12.85 ± 0.2	P<0.001 (P<0.001) [P<0.001]	12.46 ~ 13.23	103	7		daf-2(e1037) + ccf-1 (RNAi)	24	23.17 ± 0.32	P<0.001 (P<0.001) [P<0.001]	22.55 ~ 23.80	97	9
	Lifespan (Trial 2)								Lifespan (Trial 2)
	N2 + EV (RNAi)	18	17.63 ± 0.25		17.13 ~ 18.12	145	0		N2 + EV (RNAi)	18	17.81 ± 0.26		17.29 ~ 18.33	104	17
	N2 + ccf-1 (RNAi)	12	11.76 ± 0.15	P<0.001	11.47 ~ 12.05	141	0		N2 + ccf-1 (RNAi)	10	9.7 ± 0.11	P<0.001	9.48 ~ 9.92	95	9
	hsf-1(FL) + EV (RNAi)	22	21.67 ± 0.34	P<0.001	21.00 ~ 22.33	138	0		daf-2(e1037) + EV (RNAi)	40	40.31 ± 0.47	P<0.001	39.39 ~ 41.22	106	12
	hsf-1(FL) + ccf-1 (RNAi)	14	12.91 ± 0.17	P<0.001 (P<0.001) [P<0.001]	12.59 ~ 13.24	135	0		daf-2(e1037) + ccf-1 (RNAi)	24	22.64 ± 0.1	P<0.001 (P<0.001) [P<0.001]	22.44 ~ 22.83	257	27
	Lifespan (Trial 3)								Lifespan (Trial 3)
	N2 + EV (RNAi)	18	17.49 ± 0.31		16.88 ~ 18.10	103	14		N2 + EV (RNAi)	18	17.88 ± 0.3		17.29 ~ 18.48	106	15
	N2 + ccf-1 (RNAi)	12	12 ± 0.17	P<0.001	11.66 ~ 12.34	113	16		N2 + ccf-1 (RNAi)	11	10.7 ± 0.08	P<0.001	10.54 ~ 10.87	144	12
	hsf-1(FL) + EV (RNAi)	24	22.13 ± 0.35	P<0.001	21.46 ~ 22.81	133	18		daf-2(e1037) + EV (RNAi)	42	41.19 ± 0.68	P<0.001	39.86 ~ 42.52	144	21
	hsf-1(FL) + ccf-1 (RNAi)	14	13.1 ± 0.16	P<0.001 (P<0.001) [P<0.001]	12.78 ~ 13.42	129	14		daf-2(e1037) + ccf-1 (RNAi)	22	21.06 ± 0.27	P<0.001 (P<0.001) [P<0.001]	20.54 ~ 21.59	136	14

## Sheet: Figure S3 CCF-1 OE lifespan
		Median	Mean	P value	95% mean confidence interval	# of subjects scored	# of			Median	Mean	P value	95% mean confidence interval	# of subjects scored	# of			Median	Mean	P value	95% mean confidence interval	# of subjects scored	# of
		Lifespan	Lifespan	vs corresponding N2			censors			Lifespan	Lifespan	vs corresponding N2			censors			Lifespan	Lifespan	vs N2 + corresponding			censors
		(Days)	(Days)							(Days)	(Days)							(Days)	(Days)	stress
	Lifespan (Trial 1)								Cadmium survival (Trial 1)								Trial 1
																	N2 + control	17	16.57 ± 0.33		15.93 ~ 17.21	109	6
																	CCF-1::GFP + control	17	16.99 ± 0.41	P = 0.2677	16.09 ~ 17.71	72	11
	N2	17	16.57 ± 0.33		15.93 ~ 17.21	109	6		N2	10	10.35 ± 0.23		9.91 ~ 10.79	80	16		N2 + cadmium	10	10.35 ± 0.23		9.91 ~ 10.79	80	16
	CCF-1::GFP	17	16.99 ± 0.41	P=0.2677	16.09 ~ 17.71	72	11		CCF-1::GFP	10	10.68 ± 0.20	0.1532	10.29 ~ 11.07	113	18		CCF-1::GFP + cadmium	10	10.68 ± 0.2	P = 0.1532	10.29 ~ 11.07	113	18
																	N2 + acrylamide	9	8.71 ± 0.18		8.36 ~ 9.05	78	17
																	CCF-1::GFP + acrylamide	8	8.27 ± 0.15	P<0.05	7.98 ~ 8.56	86	19
	Lifespan (Trial 2)								Cadmium survival (Trial 2)								Trial 2
																	N2 + control	16	15.4 ± 0.25		14.92 ~ 15.89	92	17
																	CCF-1::GFP + control	16	15.96 ± 0.31	P <0.01	15.34 ~ 16.57	103	15
																	N2 + cadmium	10	10.02 ± 0.18		9.67 ~ 10.37	82	20
																	CCF-1::GFP + cadmium	9	9.18 ± 0.16	P<0.001	8.87 ~ 9.48	86	18
	N2	16	15.4 ± 0.25	P=0.008	14.92 ~ 15.89	92	17		N2	10	10.02 ± 0.18		9.67 ~ 10.37	82	20		N2 + acrylamide	7	7.31 ± 0.15		7.01 ~ 7.62	85	20
	CCF-1::GFP	16	15.96 ± 0.31		15.34 ~ 16.57	103	15		CCF-1::GFP	9	9.18 ± 0.16	P<0.001	8.87 ~ 9.48	86	18		CCF-1::GFP + acrylamide	7	6.69 ± 0.12	P<0.01	6.45 ~ 6.93	82	28
	Lifespan (Trial 3)								Cadmium survival (Trial 3)								Trial 3
																	N2 + control	16	16.88 ± 0.32		16.25 ~ 17.51	69	12
																	CCF-1::GFP + control	14	13.29 ± 0.35	P<0.001	12.60 ~ 13.98	81	21
																	N2 + cadmium	8	8.16 ± 0.16		7.85 ~ 8.47	96	11
																	CCF-1::GFP + cadmium	8	7.75 ± 0.14	P<0.001	7.48 ~ 8.01	93	14
	N2								N2								N2 + acrylamide	7	6.74 ± 0.12		6.50 ~ 6.97	72	17
	CCF-1::GFP								CCF-1::GFP								CCF-1::GFP + acrylamide	7	6.43 ± 0.12	P = 0.08	6.19 ~ 6.68	71	13

## Sheet: Figure S5 post-development RNAi
		Median	Mean	P value	95% mean confidence interval	# of subjects scored	# of
		Lifespan	Lifespan	vs EV (RNAi) + corresponding			censors
		(Days)	(Days)	stress
	Trial 1
	rrf-3(pk1426) + EV (RNAi) + cadmium	12	11.4 ± 0.23		10.96 ~ 11.85	86	13
	rrf-3(pk1426) + ccf-1 (RNAi) + cadmium	9	9.2 ± 0.22	P<0.001	8.77 ~ 9.63	97	19
	rrf-3(pk1426) + pal-1 (RNAi) + cadmium	10	10.35 ± 0.26	P=0.0081	9.84 ~ 10.86	79	18
	rrf-3(pk1426) + EV (RNAi) + acrylamide	9	8.98 ± 0.14		8.71 ~ 9.26	87	22
	rrf-3(pk1426) + ccf-1 (RNAi) + acrylamide	7	7.18 ± 0.12	P<0.001	6.93 ~ 7.42	88	27
	rrf-3(pk1426) + pal-1 (RNAi) + acrylamide	8	7.54 ± 0.13	P<0.001	7.28 ~ 7.80	90	24
	Trial 2
	rrf-3(pk1426) + EV (RNAi) + cadmium	12	11.84 ± 0.21		11.43 ~ 12.25	96	20
	rrf-3(pk1426) + ccf-1 (RNAi) + cadmium	9	9.68 ± 0.16	P<0.001	9.37 ~ 9.99	102	22
	rrf-3(pk1426) + pal-1 (RNAi) + cadmium	11	11.2 ± 0.19	P=0.01	10.84 ~ 11.56	109	17
	rrf-3(pk1426) + EV (RNAi) + acrylamide	11	10.32 ± 0.21		9.91 ~ 10.73	85	19
	rrf-3(pk1426) + ccf-1 (RNAi) + acrylamide	7	7.91 ± 0.13	P<0.001	7.66 ~ 8.16	82	11
	rrf-3(pk1426) + pal-1 (RNAi) + acrylamide	8	8.61 ± 0.18	P<0.001	8.26 ~ 8.95	87	17
	Trial 3
	rrf-3(pk1426) + EV (RNAi) + cadmium	11	11.38 ± 0.2		10.99 ~ 11.78	93	12
	rrf-3(pk1426) + ccf-1 (RNAi) + cadmium	10	9.76 ± 0.13	P<0.001	9.51 ~ 10.01	176	14
	rrf-3(pk1426) + EV (RNAi) + acrylamide	8	8.3 ± 0.14		8.02 ~ 8.58	104	17
	rrf-3(pk1426) + ccf-1 (RNAi) + acrylamide	7	6.94 ± 0.07	P<0.001	6.80 ~ 7.08	123	19
	rrf-3(pk1426) + EV (RNAi) + cadmium	9	9.1 ± 0.16		8.79 ~ 9.42	103	18
	rrf-3(pk1426) + pal-1 (RNAi) + cadmium	9	8.65 ± 0.19	P=0.18	8.28 ~ 9.02	99	16
	rrf-3(pk1426) + EV (RNAi) + acrylamide	8	8.05 ± 0.12		7.82 ~ 8.28	85	18
	rrf-3(pk1426) + pal-1 (RNAi) + acrylamide	7	7.36 ± 0.11	P<0.0001	7.15 ~ 7.57	98	21
